# Supplementary material for: Invertebrate community composition in dominant agroecosystems of Saskatchewan, Manitoba, and North Dakota
Source: Ann Entomol Soc Am. 2025 Oct 29;119(1):38–45. doi: 10.1093/aesa/saaf037 (PMC12815888; doi:10.1093/aesa/saaf037)
Supplement: saaf037_Supplementary_Data [file saaf037_supplementary_data.zip]

Archive with 2 entries (2 files):
- Supplementary-Doc1.docx
- Table S1.xlsx
