# Supplementary material for: Invertebrate community composition in dominant agroecosystems of Saskatchewan, Manitoba, and North Dakota
Source: Ann Entomol Soc Am. 2025 Oct 29;119(1):38–45. doi: 10.1093/aesa/saaf037 (PMC12815888; doi:10.1093/aesa/saaf037)
Supplement: saaf037_Supplementary_Data [file saaf037_supplementary_data.zip › Table S1.xlsx]

## Sheet: Sheet1
Class	Order	Family	Subfamily	Genus	Species	Ecdysis Voucher #	Guild	Found in foliage	Found in soil	SUM	Average SEM	Barley (n = 8)	Canola (n = 13)	Corn (n = 6)	Covers (n = 9)	Flax (n = 2)	Hay/silage (n = 13)	Intercrop (n = 26)	Millet (n = 3)	Oat (n = 24)	Pea (n = 8)	Perennial (n = 10)	Rye (n = 10)	Soybean (n = 5)	Sunflower (n = 4)	Wheat (n = 14)
Annelida						Annelida	Detritivore		1	22	0.14 ± 0.04	0	0.22 ± 0.13	0	0.27 ± 0.16	0.25 ± 0.25	0.15 ± 0.15	0.08 ± 0.05	0	0.17 ± 0.13	0	0.18 ± 0.18	0.08 ± 0.08	0	0.25 ± 0.25	0.18 ± 0.18
Arachnida	Acari					Acari (all mites combined)	Unknown		1	46028	289.48 ± 34.79	162.90 ± 68.64	340.94 ± 92.90	116.67 ± 64.20	229.05 ± 66.95	439.50 ± 162.72	387.62 ± 90.28	320.89 ± 44.40	126.50 ± 73.33	380.08 ± 126.52	243.95 ± 43.30	330.64 ± 117.90	109.83 ± 47.05	490.50 ± 219.80	897.50 ± 738.17	233.82 ± 68.08
Arachnida	Araneae	Araneidae	Araneinae	Araneus	sp. 1	Araneidae 003	Predator	1		55	0.35 ± 0.07	0.10 ± 0.10	0	0.33 ± 0.21	0.09 ± 0.06	0.50 ± 0.29	0	0.38 ± 0.24	0.75 ± 0.48	0.29 ± 0.11	0.24 ± 0.19	1.63 ± 0.51	0	0.50 ± 0.50	0.25 ± 0.25	0.47 ± 0.35
Arachnida	Araneae	Araneidae	Araneinae	Araneus	sp. 2	Araneidae 006	Predator	1		1	0.01 ± 0.01	0	0	0	0	0	0	0	0	0	0	0.09 ± 0.09	0	0	0	0
Arachnida	Araneae	Clubionidae	n/a	Clubiona		Clubionidae 001	Predator	1	1	2	0.01 ± 0.01	0	0	0	0	0	0	0	0	0	0	0.09 ± 0.09	0.08 ± 0.08	0	0	0
Arachnida	Araneae	Dictynidae	Dictyninae	Dictyna		Dictynidae 001	Predator	1		19	0.12 ± 0.04	0.50 ± 0.31	0.11 ± 0.11	0	0	0.25 ± 0.25	0	0.38 ± 0.24	0	0.04 ± 0.04	0	0	0	0.83 ± 0.54	0	0.41 ± 0.24
Arachnida	Araneae	Dictynidae	Dictyninae	Emblyna		Dictynidae 003	Predator		1	4	0.03 ± 0.01	0	0.06 ± 0.06	0	0	0	0	0.08 ± 0.05	0	0	0.10 ± 0.07	0	0	0	0	0.06 ± 0.06
Arachnida	Araneae	Gnaphosidae				Gnaphosidae 001	Predator		1	2	0.01 ± 0.01	0	0	0	0	0	0	0.04 ± 0.04	0	0	0.05 ± 0.05	0.09 ± 0.09	0	0	0	0
Arachnida	Araneae	Linyphiidae	Erigoninae	Ceratinops	crenatus	Linyphiidae 011	Predator	1		2	0.01 ± 0.01	0	0.11 ± 0.11	0	0	0	0	0.08 ± 0.08	0	0	0.10 ± 0.10	0	0	0	0	0
Arachnida	Araneae	Linyphiidae	Erigoninae	Collinsia	plumosa	Linyphiidae 018	Predator	1		3	0.02 ± 0.01	0	0	0	0	0	0.08 ± 0.08	0	0	0	0	0	0	0	0	0.06 ± 0.06
Arachnida	Araneae	Linyphiidae	Erigoninae	Erigone	atra	Linyphiidae 009	Predator	1		2	0.01 ± 0.01	0.10 ± 0.10	0	0	0	0	0	0.04 ± 0.04	0	0	0	0	0.08 ± 0.08	0.17 ± 0.17	0	0
Arachnida	Araneae	Linyphiidae	Erigoninae	Erigone	autumnalis	Linyphiidae 002	Predator	1		6	0.04 ± 0.02	0.10 ± 0.10	0	0	0	0	0	0.08 ± 0.05	0	0	0	0.18 ± 0.18	0	0.17 ± 0.17	0	0.06 ± 0.06
Arachnida	Araneae	Linyphiidae	Erigoninae	Mermessus		Linyphiidae 013	Predator		1	1	0.01 ± 0.01	0	0	0.17 ± 0.17	0.05 ± 0.05	0	0	0	0	0	0	0	0	0	0	0
Arachnida	Araneae	Linyphiidae	Erigoninae	Scironis		Linyphiidae 001	Predator	1		4	0.03 ± 0.01	0.10 ± 0.10	0	0	0.09 ± 0.06	0	0	0.04 ± 0.04	0	0	0	0	0	0.17 ± 0.17	0	0.06 ± 0.06
Arachnida	Araneae	Linyphiidae	Erigoninae			Linyphiidae 003	Predator	1		3	0.02 ± 0.01	0	0.11 ± 0.08	0	0	0	0	0	0	0	0.10 ± 0.07	0	0	0.17 ± 0.17	0	0
Arachnida	Araneae	Linyphiidae	Linyphiinae	Agyneta		Linyphiidae 023	Predator		1	1	0.01 ± 0.01	0.10 ± 0.10	0	0	0	0	0	0.08 ± 0.05	0	0	0	0	0	0	0	0
Arachnida	Araneae	Linyphiidae	Linyphiinae	Bathyphantes		Linyphiidae 010	Predator	1		1	0.01 ± 0.01	0.10 ± 0.10	0	0	0	0	0	0	0	0	0	0	0	0.17 ± 0.17	0	0
Arachnida	Araneae	Linyphiidae	Linyphiinae	Tennesseellum	formica	Linyphiidae 004	Predator	1		6	0.04 ± 0.02	0	0	0	0	0	0	0.04 ± 0.04	0	0.13 ± 0.09	0.05 ± 0.05	0	0	0.17 ± 0.17	0	0.06 ± 0.06
Arachnida	Araneae	Linyphiidae				Linyphiidae 005	Predator	1		1	0.01 ± 0.01	0	0	0	0	0	0	0.04 ± 0.04	0	0	0	0	0	0	0	0
Arachnida	Araneae	Linyphiidae				Linyphiidae 006	Predator	1		2	0.01 ± 0.01	0	0	0	0	0	0	0.04 ± 0.04	0	0	0	0.09 ± 0.09	0	0	0	0
Arachnida	Araneae	Oxyopidae		Oxyopes	salticus	Oxyopidae 001	Predator	1		1	0.01 ± 0.01	0	0	0	0.05 ± 0.05	0	0	0	0	0	0	0	0	0	0	0
Arachnida	Araneae	Philodomidae		Tibellus		Philodromidae 002	Predator	1		5	0.03 ± 0.02	0	0	0	0	0	0	0	0	0	0	0.45 ± 0.21	0	0	0	0
Arachnida	Araneae	Salticidae		Marpissa	grata	Salticidae 008	Predator	1		2	0.01 ± 0.01	0	0	0	0	0	0	0	0	0	0	0.18 ± 0.18	0	0	0	0
Arachnida	Araneae	Salticidae		Metaphidippus		Salticidae 004	Predator	1		1	0.01 ± 0.01	0	0	0.17 ± 0.17	0	0	0	0	0	0	0	0	0	0	0	0
Arachnida	Araneae	Tetragnathidae		Pachygnatha		Tetragnathidae 001	Predator	1		19	0.12 ± 0.04	0.10 ± 0.10	0.06 ± 0.06	0	0.18 ± 0.11	0	0.31 ± 0.17	0.31 ± 0.17	0	0.13 ± 0.07	0.14 ± 0.10	0.18 ± 0.12	0	0.17 ± 0.17	0	0.41 ± 0.26
Arachnida	Araneae	Tetragnathidae		Tetragnatha		Tetragnathidae 003	Predator	1		37	0.23 ± 0.04	0.30 ± 0.15	0.17 ± 0.12	0	0.23 ± 0.15	0.50 ± 0.50	0.08 ± 0.08	0.19 ± 0.11	0.75 ± 0.75	0.29 ± 0.13	0.10 ± 0.10	0.55 ± 0.31	0.17 ± 0.17	0	0.50 ± 0.50	0.06 ± 0.06
Arachnida	Araneae	Theridiidae		Neottiura	bimaculata	Theridiidae 002	Predator	1		1	0.01 ± 0.01	0	0	0	0	0	0	0	0	0	0.05 ± 0.05	0	0	0	0	0
Arachnida	Araneae	Theridiidae		Theridion		Theridiidae 003	Predator	1	1	1	0.01 ± 0.01	0	0	0	0	0	0	0	0	0	0	0	0	0.17 ± 0.17	0	0
Arachnida	Araneae	Thomisidae		Mecaphesa	sp. 1	Thomisidae 003	Predator	1		4	0.03 ± 0.02	0	0	0.17 ± 0.17	0.05 ± 0.05	0	0.08 ± 0.08	0.04 ± 0.04	0	0	0	0.18 ± 0.18	0	0	0	0
Arachnida	Araneae	Thomisidae		Mecaphesa	sp. 2	Thomisidae 005	Predator	1		2	0.01 ± 0.01	0	0.06 ± 0.06	0	0	0	0	0	0	0.04 ± 0.04	0.05 ± 0.05	0	0	0	0	0
Arachnida	Araneae	Thomisidae		Xysticus		Thomisidae 006	Predator	1		3	0.02 ± 0.01	0	0	0	0	0	0	0.08 ± 0.05	0	0	0	0	0.08 ± 0.08	0	0	0.12 ± 0.08
Arachnida	Araneae	Thomisidae				Thomisidae 001	Predator	1		3	0.02 ± 0.01	0.20 ± 0.20	0	0	0.05 ± 0.05	0	0.08 ± 0.08	0	0	0	0	0	0	0	0	0
Arachnida	Opiliones	Phalangiidae	Phalangiinae	Phalangium	opilio	Phalangiidae 001	Predator	1		67	0.42 ± 0.10	1.50 ± 0.92	0	0	0.36 ± 0.23	1.50 ± 1.50	0.46 ± 0.39	0	0	0.29 ± 0.13	0	0.73 ± 0.38	0.08 ± 0.08	3.17 ± 1.45	1.00 ± 0.71	0.24 ± 0.16
Arachnida	Pseudoscorpiones	Chthoniidae				Chthoniidae 001	Predator		1	3	0.02 ± 0.02	0	0	0	0	0	0	0	0	0	0	0.27 ± 0.27	0	0	0	0
Arachnida	Pseudoscorpiones	Neobisiidae				Neobisiidae 001	Predator		1	1	0.01 ± 0.01	0	0	0	0	0	0	0.12 ± 0.08	0	0	0	0.09 ± 0.09	0	0	0	0
Chilopoda	Geophilomorpha	Geophilidae	Geophilinae	Geophilus		Geophilidae 001	Predator		1	3	0.02 ± 0.01	0	0	0	0	0	0		0	0	0.10 ± 0.10	0	0	0	0	0.06 ± 0.06
Chilopoda	Lithobiomorpha	Henicopidae	n/a	Lamyctes		Henicopidae 001	Predator		1	13	0.08 ± 0.02	0.20 ± 0.13	0.06 ± 0.06	0	0	0.25 ± 0.25		0	0		0.05 ± 0.05	0	0.17 ± 0.11	0.17 ± 0.17	0	0.24 ± 0.14
Chilopoda	Lithobiomorpha	Lithobiidae				Lithobiidae 001	Predator		1	1	0.01 ± 0.01	0	0	0	0	0	0	0	0	0.04 ± 0.04	0	0	0	0	0	0
Diplopoda	Julidae	Parajulidae				Parajulidae 001	Detritivore		1	2	0.01 ± 0.01	0	0.06 ± 0.06	0	0	0	0	155.54 ± 44.29	0	0	0.05 ± 0.05	0	0	0	0	0
Entognatha	Collembola					Collembola (all springtails combined)	Detritivore		1	17081	107.43 ± 16.88	147.80 ± 101.86	202.83 ± 96.59	9.17 ± 6.56	85.41 ± 29.73	124.00 ± 78.34	142.77 ± 44.09	0.73 ± 0.73	35.00 ± 33.68	115.50 ± 46.93	98.52 ± 28.58	67.18 ± 24.35	31.42 ± 26.28	150.67 ± 3.00	149.25 ± 85.86	116.06 ± 38.29
Entognatha	Diplura	Campodeidae				Campodeidae 001	Omnivore		1	56	0.35 ± 0.18	0	0.06 ± 0.06	0	0.09 ± 0.06	0	0.15 ± 0.10	0.19 ± 0.19	0	0.04 ± 0.04	0	2.91 ± 1.95	0	0	0	1.18 ± 1.12
Entognatha	Diplura	Japygidae				Japygidae 001	Detritivore		1	22	0.14 ± 0.07	1.10 ± 0.82	0	0	0.05 ± 0.05	0		0.19 ± 0.19	0		0.24 ± 0.24	0	0	0	0	0
Entognatha	Diplura	Parajapygidae	n/a	Parajapyx	isabellae	Parajapygidae 001	Predator		1	1	0.01 ± 0.01	0	0	0	0	0	0	0	0	0	0	0	0	0	0	0.06 ± 0.06
Entognatha	Protura					Protura 001	Detritivore		1	7	0.04 ± 0.03	0	0	0	0	0	0	1.46 ± 1.01	0	0.08 ± 0.08	0	0	0	0	0	0.29 ± 0.29
Insecta	Coleoptera	Anthicidae	Anthicinae	Anthicus	sp. 1	Anthicidae 003	Omnivore	1	1	4	0.03 ± 0.02	0	0	0	0.05 ± 0.05	0	0.08 ± 0.08	0.04 ± 0.04	0.50 ± 0.50	0	0	0	0.08 ± 0.08	0	0	0
Insecta	Coleoptera	Anthicidae	Anthicinae	Anthicus	sp. 2	Anthicidae 004	Omnivore	1	1	7	0.04 ± 0.02	0.10 ± 0.10	0	0	0.14 ± 0.10	0	0.08 ± 0.08	0.04 ± 0.04	0.25 ± 0.25	0.08 ± 0.06	0	0	0	0.17 ± 0.17	0	0
Insecta	Coleoptera	Anthicidae	Anthicinae	Vacusus	sp. 1	Anthicidae 002	Omnivore		1	2	0.01 ± 0.01	0	0	0	0	0	0	0.08 ± 0.05	0	0	0.05 ± 0.05	0	0	0	0	0
Insecta	Coleoptera	Anthicidae	Anthicinae	Vacusus	sp. 2	Anthicidae 012	Omnivore		1	1	0.01 ± 0.01	0	0	0	0	0	0	0	0	0	0	0	0.08 ± 0.08	0	0	0
Insecta	Coleoptera	Anthicidae	Notoxinae	Notoxus		Anthicidae 001	Omnivore	1	1	9	0.06 ± 0.03	0	0	0	0.05 ± 0.05	0	0	0	1.00 ± 1.00	0.08 ± 0.06	0	0.18 ± 0.18	0	0	0	0
Insecta	Coleoptera	Cantharidae	Malthininae	Malthodes		Cantharidae 001	Omnivore	1		5	0.03 ± 0.01	0	0	0	0.05 ± 0.05	0	0.08 ± 0.08	0.08 ± 0.05	0	0.04 ± 0.04	0.05 ± 0.05	0.09 ± 0.09	0	0	0	0.06 ± 0.06
Insecta	Coleoptera	Carabidae	Harpalinae	Amara		Carabidae 020	Predator		1	2	0.01 ± 0.01	0	0	0	0	0	0	0.04 ± 0.04	0	0	0.05 ± 0.05	0	0	0	0	0
Insecta	Coleoptera	Carabidae	Harpalinae	Calathus	ruficolis	Carabidae 043	Predator		1	1	0.01 ± 0.01	0	0	0	0	0	0	0	0	0	0	0.09 ± 0.09	0	0	0	0
Insecta	Coleoptera	Carabidae	Harpalinae	Notiobia		Carabidae 019	Predator		1	3	0.02 ± 0.01	0	0.06 ± 0.06	0	0	0	0	0	0	0.04 ± 0.04	0	0	0	0.17 ± 0.17	0	0
Insecta	Coleoptera	Carabidae	Harpalinae	Perigona		Carabidae 021	Predator		1	1	0.01 ± 0.01	0	0	0	0	0	0	0	0	0	0.05 ± 0.05	0	0	0	0	0
Insecta	Coleoptera	Carabidae	Harpalinae	Stenolophus	lineola	Carabidae 015	Predator		1	1	0.01 ± 0.01	0	0	0	0	0.25 ± 0.25	0	0	0	0	0	0	0	0	0	0
Insecta	Coleoptera	Carabidae	Harpalinae	Syntomus		Carabidae 002	Predator	1	1	2	0.01 ± 0.01	0	0	0	0	0	0	0	0	0.04 ± 0.04	0	0	0	0	0	0.06 ± 0.06
Insecta	Coleoptera	Carabidae	Harpalinae			Carabidae 001	Predator		1	3	0.02 ± 0.01	0	0	0	0.05 ± 0.05	0	0.08 ± 0.08	0	0.25 ± 0.25	0	0.05 ± 0.05	0.09 ± 0.09	0	0	0	0
Insecta	Coleoptera	Carabidae	Trechinae	Bembidion	quadrimaculatum	Carabidae 004	Predator		1	6	0.04 ± 0.02	0	0	0	0.05 ± 0.05	0	0	0.04 ± 0.04	0	0.04 ± 0.04	0.10 ± 0.07	0	0	0.17 ± 0.17	0	0.06 ± 0.06
Insecta	Coleoptera	Carabidae	Trechinae	Bembidion	sp. 1	Carabidae 014	Predator		1	2	0.01 ± 0.01	0	0	0	0	0	0	0	0	0.04 ± 0.04	0.05 ± 0.05	0	0	0	0	0
Insecta	Coleoptera	Carabidae	Trechinae	Bembidion	sp. 2	Carabidae 027	Predator		1	4	0.03 ± 0.01	0	0	0	0	0	0	0	0	0.08 ± 0.06	0	0	0.08 ± 0.08	0	0	0
Insecta	Coleoptera	Carabidae	Trechinae	Bembidion	sp. 3	Carabidae 029	Predator		1	1	0.01 ± 0.01	0	0	0	0	0	0	0.04 ± 0.04	0	0.04 ± 0.04	0	0	0	0	0	0
Insecta	Coleoptera	Carabidae				Carabidae 003	Predator	1		1	0.01 ± 0.01	0	0	0	0.05 ± 0.05	0	0.08 ± 0.08	0	0	0	0	0	0	0	0	0
Insecta	Coleoptera	Carabidae				Carabidae 005	Predator	1		3	0.02 ± 0.01	0	0	0	0.09 ± 0.06	0	0.08 ± 0.08	0.04 ± 0.04	0	0	0	0	0	0	0	0.06 ± 0.06
Insecta	Coleoptera	Carabidae				Carabidae 016	Predator		1	1	0.01 ± 0.01	0	0	0	0	0	0	0.04 ± 0.04	0	0	0.05 ± 0.05	0	0	0	0	0
Insecta	Coleoptera	Carabidae				Carabidae 024	Predator		1	3	0.02 ± 0.01	0	0.06 ± 0.06	0	0	0	0	0	0	0	0.05 ± 0.05	0	0.08 ± 0.08	0	0	0
Insecta	Coleoptera	Carabidae				Carabidae 047	Predator		1	1	0.01 ± 0.01	0	0	0	0	0	0	0.12 ± 0.08	0	0	0	0.09 ± 0.09	0	0	0	0
Insecta	Coleoptera	Chrysomelidae	Bruchinae	Kytorhinus		Chrysomelidae 008	Herbivore	1		10	0.06 ± 0.03	0	0.11 ± 0.11	0.67 ± 0.67	0.09 ± 0.06	0	0.15 ± 0.10	0	0	0	0.10 ± 0.10	0.09 ± 0.09	0	0	0	0.06 ± 0.06
Insecta	Coleoptera	Chrysomelidae	Bruchinae	Megacerus		Chrysomelidae 031	Herbivore	1		1	0.01 ± 0.01	0	0.06 ± 0.06	0	0	0	0	0	0	0	0	0	0	0	0	0
Insecta	Coleoptera	Chrysomelidae	Cassidinae	Cassida		Chrysomelidae 005	Herbivore	1		1	0.01 ± 0.01	0.10 ± 0.10	0	0	0	0	0	0.04 ± 0.04	0	0	0	0	0	0	0	0
Insecta	Coleoptera	Chrysomelidae	Criocerinae	Oulema	melanoplus	Chrysomelidae 012	Herbivore	1		1	0.01 ± 0.01	0	0	0	0	0	0	0.04 ± 0.04	0	0	0.05 ± 0.05	0	0	0	0	0
Insecta	Coleoptera	Chrysomelidae	Cryptocephalinae	Diachus		Chrysomelidae 006	Herbivore	1		1	0.01 ± 0.01	0	0	0	0	0	0	0	0	0	0	0	0	0	0	0
Insecta	Coleoptera	Chrysomelidae	Cryptocephalinae	Pachybrachis		Chrysomelidae 011	Herbivore	1	1	8	0.05 ± 0.03	0	0	0	0.23 ± 0.23	0	0	0.58 ± 0.35	0	0	0	0.18 ± 0.12	0	0	0	0.06 ± 0.06
Insecta	Coleoptera	Chrysomelidae	Galerucinae	Chaetocnema	sp. 1	Chrysomelidae 004	Herbivore	1	1	22	0.14 ± 0.06	0	0.06 ± 0.06	0	0.09 ± 0.06	0.25 ± 0.25	0.15 ± 0.10	0.04 ± 0.04	0	0.08 ± 0.08	0.19 ± 0.09	0	0.17 ± 0.11	0	0	0.65 ± 0.53
Insecta	Coleoptera	Chrysomelidae	Galerucinae	Chaetocnema	sp. 2	Chrysomelidae 018	Herbivore	1		2	0.01 ± 0.01	0	0	0	0.05 ± 0.05	0.25 ± 0.25	0	0	0	0	0	0	0	0	0	0
Insecta	Coleoptera	Chrysomelidae	Galerucinae	Diabrotica	undecimpunctata	Chrysomelidae 017	Herbivore	1		4	0.03 ± 0.02	0	0	0	0	0	0	0.12 ± 0.12	0	0.17 ± 0.17	0	0	0	0	0	0
Insecta	Coleoptera	Chrysomelidae	Galerucinae	Disonycha	triangularis	Chrysomelidae 001	Herbivore	1		4	0.03 ± 0.02	0	0	0	0	0	0	0	0.75 ± 0.75	0.04 ± 0.04	0.14 ± 0.14	0	0	0	0	0
Insecta	Coleoptera	Chrysomelidae	Galerucinae	Ophraella		Chrysomelidae 027	Herbivore	1		1	0.01 ± 0.01	0	0	0	0	0	0	0.04 ± 0.04	0	0	0	0.09 ± 0.09	0	0	0	0
Insecta	Coleoptera	Chrysomelidae	Galerucinae	Phyllotreta	striolata	Chrysomelidae 037	Herbivore		1	3	0.02 ± 0.01	0	0.17 ± 0.09	0	0	0	0	1.31 ± 0.74	0	0	0.05 ± 0.05	0	0	0	0	0
Insecta	Coleoptera	Chrysomelidae	Galerucinae	Phyllotreta	sp. 1	Chrysomelidae 002	Herbivore	1	1	86	0.54 ± 0.17	0.10 ± 0.10	1.22 ± 0.76	0	0.95 ± 0.60	0.25 ± 0.25	1.15 ± 0.93	2.23 ± 1.12	0	0.08 ± 0.08	0.71 ± 0.48	0.09 ± 0.09	0	0.17 ± 0.17	0.25 ± 0.25	1.29 ± 1.00
Insecta	Coleoptera	Chrysomelidae	Galerucinae	Phyllotreta	sp. 2	Chrysomelidae 003	Herbivore	1	1	338	2.13 ± 0.80	0	3.67 ± 1.62	0	7.36 ± 5.25	1.00 ± 0.58	10.46 ± 8.83	0	0	0.13 ± 0.09	1.71 ± 1.32	0.36 ± 0.24	0.42 ± 0.42	2.33 ± 1.67	0	2.94 ± 1.56
Insecta	Coleoptera	Chrysomelidae	Galerucinae			Chrysomelidae 007	Herbivore	1		1	0.01 ± 0.01	0	0	0	0	0	0	0.04 ± 0.04	0	0	0	0	0	0	0	0.06 ± 0.06
Insecta	Coleoptera	Chrysomelidae	Galerucinae			Chrysomelidae 057	Herbivore	1		2	0.01 ± 0.01	0	0	0	0.09 ± 0.91	0	0	0	0	0	0	0	0	0	0	0
Insecta	Coleoptera	Chrysomelidae	Galerucinae			Chrysomelidae 059	Herbivore	1		6	0.04 ± 0.04	0	0	0	0.27 ± 0.27	0	0	0	0	0	0	0	0	0	0	0
Insecta	Coleoptera	Chrysomelidae				Chrysomelidae 009	Herbivore	1		4	0.03 ± 0.02	0	0.11 ± 0.11	0	0	0	0	0	0	0	0.05 ± 0.05	0.09 ± 0.09	0	0	0	0
Insecta	Coleoptera	Chrysomelidae				Chrysomelidae 010	Herbivore	1		1	0.01 ± 0.01	0	0	0	0.05 ± 0.05	0	0.08 ± 0.08	0	0	0	0	0	0	0	0	0
Insecta	Coleoptera	Chrysomelidae				Chrysomelidae 048	Herbivore		1	1	0.01 ± 0.01	0	0	0	0.05 ± 0.05	0	0.08 ± 0.08	0.12 ± 0.08	0	0	0	0	0	0	0	0
Insecta	Coleoptera	Cleridae	Hydnocerinae	Wolcottia		Cleridae 002	Predator	1		5	0.03 ± 0.03	0.10 ± 0.10	0	0	0	0	0	0.38 ± 0.15	0	0	0	0.09 ± 0.09	0	0	0.25 ± 0.25	0.12 ± 0.12
Insecta	Coleoptera	Coccinellidae	Coccinellinae	Coccinella	septempunctata	Coccinellidae 001	Predator	1		30	0.19 ± 0.04	0.50 ± 0.31	0.33 ± 0.20	0	0.09 ± 0.06	0	0.15 ± 0.10	0.04 ± 0.04	0	0.13 ± 0.09	0.14 ± 0.08	0.09 ± 0.09	0.08 ± 0.08	0.17 ± 0.17	0.25 ± 0.25	0.41 ± 0.15
Insecta	Coleoptera	Coccinellidae	Coccinellinae	Coccinella	trifasciata	Coccinellidae 003	Predator	1		1	0.01 ± 0.01	0	0	0	0	0	0	0	0	0	0	0	0	0	0	0.06 ± 0.06
Insecta	Coleoptera	Coccinellidae	Coccinellinae	Hippodamia	parenthesis	Coccinellidae 002	Predator	1		1	0.01 ± 0.01	0	0	0	0	0	0	0.08 ± 0.05	0	0	0	0	0	0	0	0.06 ± 0.06
Insecta	Coleoptera	Corylophidae	Corylophinae	Orthoperus		Corylophidae 003	Detritivore	1	1	18	0.11 ± 0.04	0.20 ± 0.20	0	0	0.32 ± 0.19	0	0.54 ± 0.31	0.04 ± 0.04	0	0	0	0.55 ± 0.45	0	0.17 ± 0.17	0	0
Insecta	Coleoptera	Corylophidae	Corylophinae	Sericoderus		Corylophidae 004	Detritivore		1	1	0.01 ± 0.01	0	0	0	0	0	0	0	0	0	0	0	0	0	0	0
Insecta	Coleoptera	Corylophidae	Corylophinae			Corylophidae 001	Unknown	1		7	0.04 ± 0.03	0	0	0	0	0	0	0	0	0	0	0.55 ± 0.45	0	0.17 ± 0.17	0	0
Insecta	Coleoptera	Corylophidae	Corylophinae			Corylophidae 002	Detritivore	1	1	3	0.02 ± 0.01	0	0	0	0	0	0	0.85 ± 0.35	0	0	0	0.18 ± 0.12	0.08 ± 0.08	0	0	0
Insecta	Coleoptera	Cryptophagidae	Atomariinae	Atomaria	sp. 1	Cryptophagidae 001	Detritivore	1	1	113	0.71 ± 0.31	0.10 ± 0.10	0.67 ± 0.30	0.17 ± 0.17	0.91 ± 0.58	1.75 ± 1.75	1.46 ± 0.96	0.08 ± 0.05	0	0.42 ± 0.22	0.52 ± 0.28	0.36 ± 0.15	0.08 ± 0.08	0	0	3.00 ± 2.70
Insecta	Coleoptera	Cryptophagidae	Atomariinae	Atomaria	sp. 2	Cryptophagidae 008	Detritivore		1	14	0.09 ± 0.03	0	0.22 ± 0.13	0	0.05 ± 0.05	0.25 ± 0.25	0.08 ± 0.08	2.96 ± 1.50	0	0	0.05 ± 0.05	0.09 ± 0.09	0.08 ± 0.08	0	0.25 ± 0.25	0.29 ± 0.17
Insecta	Coleoptera	Curculionidae	Curculioninae	Phyllotrox		Curculionidae 002	Herbivore	1		114	0.72 ± 0.28	0	0	0	0.59 ± 0.59	0	0	0	0.75 ± 0.75	0.08 ± 0.08	0.48 ± 0.48	1.63 ± 0.86	0	0	0	1.35 ± 1.23
Insecta	Coleoptera	Curculionidae	Cyclominae	Listronotus		Curculionidae 005	Herbivore	1		1	0.01 ± 0.01	0	0	0	0	0	0	0	0	0.04 ± 0.04	0	0	0	0	0	0
Insecta	Coleoptera	Curculionidae	Hyperinae	Hypera		Curculionidae 019	Herbivore	1		6	0.04 ± 0.03	0	0	0	0	0	0	0.08 ± 0.05	0	0	0	0.55 ± 0.45	0	0	0	0
Insecta	Coleoptera	Curculionidae	Lixinae	Rhixocyllus	conicus	Curculionidae 018	Herbivore	1		13	0.08 ± 0.04	0	0	0	0.23 ± 0.18	0	0.08 ± 0.08	0	0.25 ± 0.25	0	0.05 ± 0.05	0.45 ± 0.45	0.08 ± 0.08	0	0	0.06 ± 0.06
Insecta	Coleoptera	Curculionidae				Curculionidae 001	Herbivore	1		63	0.40 ± 0.13	0	0	0	0.50 ± 0.45	0.50 ± 0.50	0.08 ± 0.08	1.35 ± 0.53	2.25 ± 2.25	0.04 ± 0.04	1.38 ± 0.65	0.45 ± 0.25	0	0	0	0.53 ± 0.53
Insecta	Coleoptera	Curculionidae				Curculionidae 004	Herbivore	1		2	0.01 ± 0.01	0	0	0	0	0	0	0.08 ± 0.08	0	0	0	0	0	0	0	0.12 ± 0.12
Insecta	Coleoptera	Curculionidae				Curculionidae 006	Herbivore	1	1	4	0.03 ± 0.02	0	0	0	0	0	0	0.12 ± 0.08	0	0	0.14 ± 0.10	0	0	0	0	0.06 ± 0.06
Insecta	Coleoptera	Curculionidae				Curculionidae 007	Herbivore	1		3	0.02 ± 0.01	0	0	0	0.05 ± 0.05	0	0.08 ± 0.08	0	0	0	0	0.18 ± 0.12	0	0	0	0
Insecta	Coleoptera	Curculionidae				Curculionidae 008	Herbivore	1		1	0.01 ± 0.01	0	0	0	0	0	0	0	0	0	0	0.09 ± 0.09	0	0	0	0
Insecta	Coleoptera	Curculionidae				Curculionidae 009	Herbivore	1		3	0.02 ± 0.01	0	0.06 ± 0.06	0	0.05 ± 0.05	0	0	0	0	0	0.05 ± 0.05	0	0	0	0	0
Insecta	Coleoptera	Curculionidae				Curculionidae 010	Herbivore	1		2	0.01 ± 0.01	0.10 ± 0.10	0	0	0	0	0	0.08 ± 0.05	0	0	0	0	0	0.17 ± 0.17	0	0.06 ± 0.06
Insecta	Coleoptera	Curculionidae				Curculionidae 011	Herbivore	1		2	0.01 ± 0.01	0.10 ± 0.10	0	0	0.05 ± 0.05	0	0.08 ± 0.08	0.04 ± 0.04	0	0	0	0	0	0.17 ± 0.17	0	0
Insecta	Coleoptera	Curculionidae				Curculionidae 012	Herbivore	1		4	0.03 ± 0.02	0	0.22 ± 0.22	0	0	0	0	0	0	0	0	0	0	0	0	0
Insecta	Coleoptera	Curculionidae				Curculionidae 016	Herbivore	1		2	0.01 ± 0.01	0	0	0	0	0	0	0	0	0	0	0.09 ± 0.09	0	0.17 ± 0.17	0	0
Insecta	Coleoptera	Curculionidae				Curculionidae 020	Herbivore	1		1	0.01 ± 0.01	0	0	0	0	0	0	0	0	0	0	0.09 ± 0.09	0	0	0	0
Insecta	Coleoptera	Curculionidae				Curculionidae 021	Herbivore	1		1	0.01 ± 0.01	0	0	0	0	0	0	0.04 ± 0.04	0	0	0.05 ± 0.05	0	0	0	0	0
Insecta	Coleoptera	Curculionidae				Curculionidae 022	Herbivore	1		5	0.03 ± 0.03	0	0	0	0.18 ± 0.18	0	0.31 ± 0.31	0	0	0	0	0	0	0	0	0.06 ± 0.06
Insecta	Coleoptera	Curculionidae				Curculionidae 023	Herbivore	1		4	0.03 ± 0.02	0	0	0	0.09 ± 0.91	0	0.15 ± 0.15	0	0	0	0	0	0	0.33 ± 0.33	0	0
Insecta	Coleoptera	Curculionidae				Curculionidae 026	Herbivore	1		1	0.01 ± 0.01	0	0	0	0	0	0	0.04 ± 0.04	0	0	0.05 ± 0.05	0	0	0	0	0
Insecta	Coleoptera	Curculionidae				Curculionidae 027	Herbivore	1		11	0.07 ± 0.05	0	0	0	0	0	0	0	0	0.08 ± 0.08	0	0.82 ± 0.72	0	0	0	0
Insecta	Coleoptera	Curculionidae				Curculionidae 037	Herbivore		1	1	0.01 ± 0.01	0	0	0	0	0	0	0	0	0	0	0.09 ± 0.09	0	0	0	0
Insecta	Coleoptera	Curculionidae				Curculionidae 052	Herbivore		1	2	0.01 ± 0.01	0	0	0	0	0	0	0	0	0	0	0.18 ± 0.12	0	0	0	0
Insecta	Coleoptera	Curculionidae				Curculionidae 057	Herbivore	1		2	0.01 ± 0.01	0	0	0	0	0	0	0	0	0	0	0.18 ± 0.18	0	0	0	0
Insecta	Coleoptera	Elateridae	Agrypninae	Aeolus		Elateridae 004	Herbivore		1	3	0.02 ± 0.01	0	0	0	0.14 ± 0.10	0	0	0	0	0	0	0	0	0	0	0
Insecta	Coleoptera	Elateridae	Cardiophorinae	Esthesopus		Elateridae 007	Herbivore		1	1	0.01 ± 0.01	0	0	0	0.05 ± 0.05	0	0.08 ± 0.08	0.04 ± 0.04	0	0	0	0	0	0	0	0
Insecta	Coleoptera	Elateridae	Elaterinae	Ampedus		Elateridae 006	Herbivore		1	4	0.03 ± 0.02	0	0.06 ± 0.06	0.17 ± 0.17	0	0	0	0	0	0	0	0.18 ± 0.18	0	0	0	0
Insecta	Coleoptera	Elateridae				Elateridae 003	Herbivore		1	1	0.01 ± 0.01	0.10 ± 0.10	0	0	0	0	0	0.15 ± 0.11	0	0	0	0	0	0	0	0
Insecta	Coleoptera	Helophoridae	Helophorinae	Helophorus		Helophoridae 001	Detritivore	1		1	0.01 ± 0.01	0	0	0	0	0	0	0.12 ± 0.08	0	0	0	0	0	0	0	0
Insecta	Coleoptera	Hydrophilidae	Sphaeridiinae	Cercyon	pygmaeus	Hydrophilidae 002	Detritivore		1	6	0.04 ± 0.02	0	0.11 ± 0.11	0.17 ± 0.17	0.05 ± 0.05	0.50 ± 0.50	0.08 ± 0.08	0	0	0	0.10 ± 0.10	0	0	0	0	0
Insecta	Coleoptera	Hydrophilidae	Sphaeridiinae	Cercyon	quisquilius	Hydrophilidae 003	Detritivore		1	11	0.07 ± 0.03	0	0	0.67 ± 0.67	0.09 ± 0.91	0.50 ± 0.50	0.15 ± 0.15	0.08 ± 0.08	0	0	0	0	0	0	0	0.06 ± 0.06
Insecta	Coleoptera	Hydrophilidae	Sphaeridiinae	Cercyon	versicolor	Hydrophilidae 005	Detritivore		1	2	0.01 ± 0.01	0.10 ± 0.10	0	0.17 ± 0.17	0	0	0	0.08 ± 0.05	0	0	0	0	0	0	0	0
Insecta	Coleoptera	Hydrophilidae	Sphaeridiinae	Sphaeridium	scarabaeoides	Hydrophilidae 004	Detritivore		1	10	0.06 ± 0.03	0	0	0	0.09 ± 0.91	0.50 ± 0.50	0.15 ± 0.15	0.35 ± 0.14	0	0	0.10 ± 0.10	0	0	0	0	0.24 ± 0.19
Insecta	Coleoptera	Latridiidae	Corticariinae	Corticaria		Latridiidae 003	Detritivore	1	1	4	0.03 ± 0.01	0	0.06 ± 0.06	0	0.09 ± 0.06	0	0.08 ± 0.08	0.19 ± 0.08	0	0	0.05 ± 0.05	0	0	0	0	0.06 ± 0.06
Insecta	Coleoptera	Latridiidae	Corticariinae	Corticarina	sp. 1	Latridiidae 001	Detritivore	1	1	75	0.47 ± 0.23	0.30 ± 0.30	0.50 ± 0.27	0.17 ± 0.17	0.14 ± 0.10	0	0.15 ± 0.15	1.08 ± 0.32	0	0.38 ± 0.25	0.19 ± 0.09	3.64 ± 3.24	0.17 ± 0.11	0.67 ± 0.49	0	0.18 ± 0.13
Insecta	Coleoptera	Latridiidae	Corticariinae	Corticarina	sp. 2	Latridiidae 005	Detritivore	1	1	25	0.16 ± 0.04	0.20 ± 0.20	0.39 ± 0.16	0	0.14 ± 0.10	0.25 ± 0.25	0.23 ± 0.17	0.27 ± 0.17	0	0.08 ± 0.08	0.29 ± 0.10	0	0	0.50 ± 0.50	0	0.12 ± 0.12
Insecta	Coleoptera	Latridiidae	Corticariinae	Melanophthalma	sp. 1	Latridiidae 002	Detritivore	1	1	257	1.62 ± 0.59	0.60 ± 0.31	0.33 ± 0.14	0.33 ± 0.21	0.45 ± 0.19	0	0.54 ± 0.31	0	0.25 ± 0.25	0.50 ± 0.23	0.38 ± 0.15	13.36 ± 7.39	0.42 ± 0.23	1.33 ± 0.56	0.50 ± 0.29	2.76 ± 1.93
Insecta	Coleoptera	Latridiidae	Corticariinae	Melanophthalma	sp. 2	Latridiidae 009	Detritivore		1	1	0.01 ± 0.01	0	0	0	0	0	0	0	0	0.04 ± 0.04	0	0	0	0	0	0
Insecta	Coleoptera	Latridiidae	Latridiinae	Enicmus	sp. 1	Latridiidae 007	Detritivore	1		1	0.01 ± 0.01	0	0	0	0	0	0	0	0	0.04 ± 0.04	0	0	0	0	0	0
Insecta	Coleoptera	Latridiidae	Latridiinae	Enicmus	sp. 2	Latridiidae 008	Detritivore	1	1	8	0.05 ± 0.02	0.20 ± 0.20	0	0	0	0.25 ± 0.25	0	0.15 ± 0.09	0	0	0.10 ± 0.07	0.18 ± 0.18	0	0.33 ± 0.33	0	0.06 ± 0.06
Insecta	Coleoptera	Latridiidae	Latridiinae	Latridius		Latridiidae 006	Detritivore	1	1	12	0.08 ± 0.03	0.10 ± 0.10	0.06 ± 0.06	0	0.09 ± 0.06	0.50 ± 0.50	0.15 ± 0.10	0.35 ± 0.21	0	0	0.19 ± 0.19	0	0	0	0	0.12 ± 0.08
Insecta	Coleoptera	Meloidae	Meloinae	Epicauta	sp. 1	Meloidae 001	Herbivore	1		19	0.12 ± 0.04	0	0.17 ± 0.12	0	0	0.25 ± 0.25	0	0	0	0.13 ± 0.13	0.10 ± 0.10	0.27 ± 0.14	0.08 ± 0.08	0	0	0.29 ± 0.29
Insecta	Coleoptera	Meloidae	Meloinae	Epicauta	sp. 2	Meloidae 004	Herbivore	1		5	0.03 ± 0.02	0	0	0	0	0	0	0.35 ± 0.16	0	0.13 ± 0.09	0	0.18 ± 0.12	0	0	0	0
Insecta	Coleoptera	Meloidae				Meloidae 003	Herbivore	1		1	0.01 ± 0.01	0	0	0	0	0	0	0	0	0.04 ± 0.04	0	0	0	0	0	0
Insecta	Coleoptera	Melyridae	Malachiinae	Collops	quadrimaculatus	Melyridae 001	Predator	1		52	0.33 ± 0.08	0.50 ± 0.40	0	0	0.91 ± 0.40	0.75 ± 0.75	1.46 ± 0.64	0	0	0	0.24 ± 0.14	0.73 ± 0.43	0	0.17 ± 0.17	0.25 ± 0.25	0.47 ± 0.19
Insecta	Coleoptera	Melyridae	Malachiinae	Collops	vittatus	Melyridae 005	Predator	1		16	0.10 ± 0.04	0	0.11 ± 0.08	0.33 ± 0.33	0.09 ± 0.06	0	0	0	1.00 ± 1.00	0.08 ± 0.06	0	0.36 ± 0.28	0	0	0	0
Insecta	Coleoptera	Melyridae				Melyridae 002	Predator	1		1	0.01 ± 0.01	0	0	0	0	0	0	0.04 ± 0.04	0	0	0	0	0	0	0	0
Insecta	Coleoptera	Melyridae				Melyridae 003	Predator	1		1	0.01 ± 0.01	0	0	0	0	0	0	0	0	0.04 ± 0.04	0	0	0	0	0	0
Insecta	Coleoptera	Mordellidae	Mordellinae	Mordellina		Mordellidae 009	Omnivore		1	1	0.01 ± 0.01	0	0	0	0	0	0	0.04 ± 0.04	0	0	0	0	0	0	0	0
Insecta	Coleoptera	Mordellidae	Mordellinae	Mordellistena		Mordellidae 001	Omnivore	1		6	0.04 ± 0.02	0	0	0	0.18 ± 0.11	0	0.23 ± 0.17	0	0.25 ± 0.25	0	0	0.09 ± 0.09	0	0	0	0
Insecta	Coleoptera	Mycetophagidae	Mycetophaginae	Typhaea	stercorea	Mycetophagidae 002	Detritivore		1	1	0.01 ± 0.01	0	0	0	0	0.25 ± 0.25	0	0.04 ± 0.04	0	0	0	0	0	0	0	0
Insecta	Coleoptera	Mycetophagidae				Mycetophagidae 001	Detritivore	1		80	0.50 ± 0.50	0	0	0	0	0	0	0.08 ± 0.08	0	0	0	0	0	0	0	4.71 ± 4.71
Insecta	Coleoptera	Nitidulidae	Nitidulinae	Omosita	nearctica	Nitidulidae 001	Omnivore		1	1	0.01 ± 0.01	0	0	0	0	0	0	0.31 ± 0.27	0	0	0	0	0	0	0	0
Insecta	Coleoptera	Phalacridae	Phalacrinae	Olibrus		Phalacridae 001	Nectar/Pollen	1	1	11	0.07 ± 0.03	0.10 ± 0.10	0	0	0.18 ± 0.13	0	0.31 ± 0.21	0.12 ± 0.08	0	0	0.10 ± 0.07	0	0	0.17 ± 0.17	0.25 ± 0.25	0.12 ± 0.12
Insecta	Coleoptera	Phalacridae	Phalacrinae	Stilbus		Phalacridae 002	Nectar/Pollen	1	1	13	0.08 ± 0.05	0.70 ± 0.70	0.06 ± 0.06	0	0.09 ± 0.06	0	0.15 ± 0.10	0.04 ± 0.04	0	0	0	0	0	1.33 ± 1.15	0	0.12 ± 0.08
Insecta	Coleoptera	Ptiliidae	Acrotrichinae	Acrotrichis		Ptiliidae 001	Detritivore	1	1	5	0.03 ± 0.02	0.20 ± 0.20	0.06 ± 0.06	0	0.05 ± 0.05	0	0	0.04 ± 0.04	0	0	0.05 ± 0.05	0	0	0.33 ± 0.33	0	0
Insecta	Coleoptera	Scarabaeidae	Aphodiinae	Aphodius	pedellus	Scarabaeidae 012	Dung		1	2	0.01 ± 0.01	0	0	0	0	0.25 ± 0.25	0	0	0	0	0	0.09 ± 0.09	0	0	0	0
Insecta	Coleoptera	Scarabaeidae	Aphodiinae	Colobopterus	erraticus	Scarabaeidae 007	Dung		1	2	0.01 ± 0.01	0	0	0	0.05 ± 0.05	0.25 ± 0.25	0.08 ± 0.08	0	0	0	0	0	0	0	0	0
Insecta	Coleoptera	Scarabaeidae	Aphodiinae	Otophorus	haemorrhoidalis	Scarabaeidae 006	Dung		1	2	0.01 ± 0.01	0	0	0	0	0	0	0.04 ± 0.04	0	0	0.05 ± 0.05	0	0	0	0	0.06 ± 0.06
Insecta	Coleoptera	Scirtidae	Scirtinae	Contacyphon		Scirtidae 001	Detritivore	1		5	0.03 ± 0.01	0	0	0	0.09 ± 0.06	0	0.08 ± 0.08	0	0	0	0	0.09 ± 0.09	0	0	0	0.12 ± 0.08
Insecta	Coleoptera	Scraptiidae	Anaspidinae	Anaspis		Scraptiidae 003	Detritivore		1	2	0.01 ± 0.01	0	0	0	0	0	0	0.04 ± 0.04	0	0	0.10 ± 0.07	0	0	0	0	0
Insecta	Coleoptera	Scraptiidae	Scraptiinae	Canifa		Scraptiidae 001	Detritivore		1	2	0.01 ± 0.01	0	0	0	0.05 ± 0.05	0	0.08 ± 0.08	0	0	0.04 ± 0.04	0	0	0	0	0	0
Insecta	Coleoptera	Silvanidae	Silvaninae	Ahasverus		Silvanidae 001	Detritivore	1		1	0.01 ± 0.01	0	0	0	0	0.25 ± 0.25	0	0.04 ± 0.04	0	0	0	0	0	0	0	0
Insecta	Coleoptera	Staphylinidae	Aleocharinae	Aleochara		Staphylinidae 047	Predator	1		1	0.01 ± 0.01	0	0	0	0	0	0	0	0.25 ± 0.25	0	0	0	0	0	0	0
Insecta	Coleoptera	Staphylinidae	Aleocharinae	Amischa		Staphylinidae 074	Predator		1	1	0.01 ± 0.01	0	0	0	0	0.25 ± 0.25	0	0	0	0	0	0	0	0	0	0
Insecta	Coleoptera	Staphylinidae	Aleocharinae	Atheta		Staphylinidae 048	Predator		1	1	0.01 ± 0.01	0	0	0.17 ± 0.17	0	0	0	0	0	0	0	0	0	0	0	0
Insecta	Coleoptera	Staphylinidae	Aleocharinae	Earota		Staphylinidae 053	Predator	1		1	0.01 ± 0.01	0	0	0	0.05 ± 0.05	0	0	0	0	0	0	0	0	0	0	0
Insecta	Coleoptera	Staphylinidae	Aleocharinae	Ecitocala		Staphylinidae 052	Predator		1	2	0.01 ± 0.01	0	0	0	0	0	0	0.04 ± 0.04	0	0	0	0.18 ± 0.18	0	0	0	0
Insecta	Coleoptera	Staphylinidae	Aleocharinae	Falagria		Staphylinidae 011	Predator	1	1	5	0.03 ± 0.02	0	0	0.33 ± 0.21	0	0	0	0	0	0	0	0.18 ± 0.18	0	0	0	0.06 ± 0.06
Insecta	Coleoptera	Staphylinidae	Aleocharinae	Homalota		Staphylinidae 002	Predator	1	1	7	0.04 ± 0.02	0	0	0	0.05 ± 0.05	0	0.08 ± 0.08	0	0	0.17 ± 0.08	0.05 ± 0.05	0.09 ± 0.09	0	0	0	0
Insecta	Coleoptera	Staphylinidae	Aleocharinae	Homalota		Staphylinidae 003	Predator	1	1	5	0.03 ± 0.02	0	0.06 ± 0.06	0	0	0	0	0	0	0	0	0.27 ± 0.27	0	0	0	0.06 ± 0.06
Insecta	Coleoptera	Staphylinidae	Aleocharinae	Oligota		Staphylinidae 007	Predator		1	8	0.05 ± 0.02	0.20 ± 0.13	0.11 ± 0.08	0	0	0.25 ± 0.25	0	0.04 ± 0.04	0	0	0	0	0	0	0.50 ± 0.50	0.06 ± 0.06
Insecta	Coleoptera	Staphylinidae	Aleocharinae	Phymatura		Staphylinidae 069	Predator		1	1	0.01 ± 0.01	0	0	0	0	0	0	0	0	0	0	0	0	0	0	0.06 ± 0.06
Insecta	Coleoptera	Staphylinidae	Aleocharinae	Silusa		Staphylinidae 005	Predator	1	1	3	0.02 ± 0.01	0	0	0	0	0	0	0.08 ± 0.05	0	0	0	0.18 ± 0.18	0.08 ± 0.08	0	0	0
Insecta	Coleoptera	Staphylinidae	Aleocharinae	Silusa		Staphylinidae 068	Predator		1	3	0.02 ± 0.01	0	0	0	0	0	0	0.04 ± 0.04	0	0	0.05 ± 0.05	0	0.08 ± 0.08	0	0	0.12 ± 0.08
Insecta	Coleoptera	Staphylinidae	Aleocharinae	Tinotus	sp. 1	Staphylinidae 019	Predator		1	1	0.01 ± 0.01	0	0	0	0	0	0	0	0	0	0	0	0.08 ± 0.08	0	0	0
Insecta	Coleoptera	Staphylinidae	Aleocharinae	Tinotus	sp. 2	Staphylinidae 057	Predator		1	1	0.01 ± 0.01	0	0	0	0	0	0	0.19 ± 0.10	0	0	0	0	0.08 ± 0.08	0	0	0
Insecta	Coleoptera	Staphylinidae	Aleocharinae	Trichiusa		Staphylinidae 072	Predator		1	1	0.01 ± 0.01	0	0	0	0	0	0	0.04 ± 0.04	0	0	0	0	0	0	0	0.06 ± 0.06
Insecta	Coleoptera	Staphylinidae	Aleocharinae			Staphylinidae 004	Predator	1	1	13	0.08 ± 0.03	0.10 ± 0.10	0.06 ± 0.06	0	0.09 ± 0.91	0.25 ± 0.25	0.15 ± 0.15	0	0	0.08 ± 0.06	0.19 ± 0.11	0	0.17 ± 0.11	0	0.25 ± 0.25	0
Insecta	Coleoptera	Staphylinidae	Aleocharinae			Staphylinidae 013	Predator		1	4	0.03 ± 0.01	0	0.06 ± 0.06	0	0.09 ± 0.06	0	0.15 ± 0.10	0	0	0	0.05 ± 0.05	0	0	0	0	0.06 ± 0.06
Insecta	Coleoptera	Staphylinidae	Aleocharinae			Staphylinidae 070	Predator		1	1	0.01 ± 0.01	0	0	0	0	0	0	0.23 ± 0.13	0	0	0	0.09 ± 0.09	0	0	0	0
Insecta	Coleoptera	Staphylinidae	Leptotyphlinae			Staphylinidae 041	Predator		1	1	0.01 ± 0.01	0	0	0	0	0.25 ± 0.25	0	0.04 ± 0.04	0	0	0	0	0	0	0	0
Insecta	Coleoptera	Staphylinidae	Oxytelinae	Anotylus	sp. 1	Staphylinidae 001	Predator	1	1	32	0.20 ± 0.05	0.20 ± 0.13	0.39 ± 0.20	0.50 ± 0.50	0.36 ± 0.20	0	0.62 ± 0.33	0	0.25 ± 0.25	0.13 ± 0.07	0.38 ± 0.18	0	0.08 ± 0.08	0	0.50 ± 0.50	0.12 ± 0.08
Insecta	Coleoptera	Staphylinidae	Oxytelinae	Anotylus	sp. 2	Staphylinidae 031	Predator		1	1	0.01 ± 0.01	0	0	0	0	0	0	0.04 ± 0.04	0	0	0.05 ± 0.05	0	0	0	0	0
Insecta	Coleoptera	Staphylinidae	Oxytelinae	Anotylus	sp. 3	Staphylinidae 066	Predator		1	2	0.01 ± 0.01	0	0	0	0	0	0	0	0	0.08 ± 0.08	0	0	0	0	0	0
Insecta	Coleoptera	Staphylinidae	Paederinae	Orus		Staphylinidae 009	Predator	1	1	4	0.03 ± 0.01	0	0.11 ± 0.08	0	0	0	0	0	0	0.04 ± 0.04	0.05 ± 0.05	0.09 ± 0.09	0	0	0	0
Insecta	Coleoptera	Staphylinidae	Pselaphinae			Staphylinidae 071	Predator		1	1	0.01 ± 0.01	0	0	0	0	0	0	0.08 ± 0.05	0	0	0	0.09 ± 0.09	0	0	0	0
Insecta	Coleoptera	Staphylinidae	Staphylininae	Philonthus	sp. 1	Staphylinidae 016	Predator		1	3	0.02 ± 0.02	0	0	0	0	0	0	0	0	0	0	0	0.25 ± 0.25	0	0	0
Insecta	Coleoptera	Staphylinidae	Staphylininae	Philonthus	sp. 2	Staphylinidae 030	Predator		1	9	0.06 ± 0.02	0	0	0.33 ± 0.33	0.09 ± 0.06	0	0.15 ± 0.10	0	0	0	0.05 ± 0.05	0	0	0	0	0.12 ± 0.12
Insecta	Coleoptera	Staphylinidae	Staphylininae	Philonthus	sp. 3	Staphylinidae 032	Predator		1	1	0.01 ± 0.01	0	0	0	0	0	0	0	0	0	0	0	0	0	0	0.06 ± 0.06
Insecta	Coleoptera	Staphylinidae	Staphylininae			Staphylinidae 067	Predator		1	1	0.01 ± 0.01	0	0	0	0	0	0	0.04 ± 0.04	0	0.04 ± 0.04	0	0	0	0	0	0
Insecta	Coleoptera	Staphylinidae	Tachyporinae	Mycetoporus		Staphylinidae 010	Predator	1	1	2	0.01 ± 0.01	0	0	0	0	0	0	0	0	0.04 ± 0.04	0	0	0	0	0	0.06 ± 0.06
Insecta	Coleoptera	Staphylinidae	Tachyporinae	Tachyporus		Staphylinidae 012	Predator	1	1	4	0.03 ± 0.01	0	0	0.17 ± 0.17	0.09 ± 0.06	0	0.08 ± 0.08	0.04 ± 0.04	0	0	0.05 ± 0.05	0	0	0	0	0.06 ± 0.06
Insecta	Coleoptera	Staphylinidae	Xantholininae	Nudobius		Staphylinidae 073	Predator		1	1	0.01 ± 0.01	0	0	0	0	0	0	0	0	0	0	0.09 ± 0.09	0	0	0	0
Insecta	Coleoptera	Staphylinidae				Staphylinidae 029	Predator		1	2	0.01 ± 0.01	0	0.06 ± 0.06	0	0.05 ± 0.05	0	0.08 ± 0.08	0	0	0	0.05 ± 0.05	0	0	0	0	0
Insecta	Coleoptera	Staphylinidae				Staphylinidae 034	Predator		1	1	0.01 ± 0.01	0	0	0	0.05 ± 0.05	0	0.08 ± 0.08	0	0	0	0	0	0	0	0	0
Insecta	Dermaptera	Forficulidae	Forficulinae	Forficula	auricularia	Forficulidae 001	Predator		1	1	0.01 ± 0.01	0	0	0	0	0	0	0.31 ± 0.14	0	0	0	0.09 ± 0.09	0	0	0	0
Insecta	Diptera	Agromyzidae	Agromyzinae	Agromyza		Agromyzidae 010	Herbivore	1		2	0.01 ± 0.01	0	0	0	0.09 ± 0.06	0	0	0	0	0	0	0	0	0	0	0
Insecta	Diptera	Agromyzidae	Agromyzinae	Ophiomyia	sp. 1	Agromyzidae 002	Herbivore	1		58	0.36 ± 0.10	0.20 ± 0.13	0.39 ± 0.20	0	0.86 ± 0.54	0	1.38 ± 0.90	0	0	0.67 ± 0.39	0.48 ± 0.19	0.18 ± 0.18	0.17 ± 0.11	0	0.50 ± 0.50	0.12 ± 0.08
Insecta	Diptera	Agromyzidae	Agromyzinae	Ophiomyia	sp. 2	Agromyzidae 011	Herbivore	1		3	0.02 ± 0.01	0	0	0.17 ± 0.17	0.05 ± 0.05	0	0	1.88 ± 1.25	0	0	0	0	0.08 ± 0.08	0	0	0
Insecta	Diptera	Agromyzidae	Phytomyzinae	Calycomyza		Agromyzidae 003	Herbivore	1		96	0.60 ± 0.22	2.60 ± 2.27	0.50 ± 0.50	0	0.55 ± 0.27	6.25 ± 5.92	0.46 ± 0.27	0.35 ± 0.17	0	0.33 ± 0.21	0.10 ± 0.10	0.45 ± 0.25	0.08 ± 0.08	0	1.25 ± 0.95	0.12 ± 0.08
Insecta	Diptera	Agromyzidae	Phytomyzinae	Cerodontha	dorsalis	Agromyzidae 001	Herbivore	1		50	0.31 ± 0.05	0.40 ± 0.16	0.06 ± 0.06	0.17 ± 0.17	0.50 ± 0.16	0	0.54 ± 0.22	2.69 ± 0.80	0	0.17 ± 0.08	0.10 ± 0.07	0.18 ± 0.18	0.67 ± 0.31	0	0.25 ± 0.25	0.53 ± 0.17
Insecta	Diptera	Agromyzidae	Phytomyzinae	Liriomyza		Agromyzidae 004	Herbivore	1		144	0.91 ± 0.18	0.10 ± 0.10	1.61 ± 0.67	0	0.59 ± 0.28	1.25 ± 0.75	0.46 ± 0.18	0	0	0.08 ± 0.06	3.62 ± 0.94	2.00 ± 1.20	0.08 ± 0.08	0	0	0.88 ± 0.38
Insecta	Diptera	Agromyzidae				Agromyzidae 008	Herbivore	1		4	0.03 ± 0.01	0.10 ± 0.10	0	0	0	0	0	45.73 ± 8.00	0	0	0.05 ± 0.05	0.18 ± 0.12	0	0	0	0
Insecta	Diptera	Anisopodidae				Anisopodidae 002	Detritivore	1		5	0.03 ± 0.03	0	0	0	0	0	0	0.04 ± 0.04	0	0	0	0	0	0	0	0.29 ± 0.29
Insecta	Diptera	Anthomyiidae	Anthomyiinae	Delia		Anthomyiidae 001	Herbivore	1	1	4289	26.97 ± 3.12	25.60 ± 12.65	39.94 ± 7.97	3.83 ± 2.33	18.55 ± 4.50	55.00 ± 23.45	27.46 ± 6.40	0.04 ± 0.04	9.50 ± 7.63	23.83 ± 7.44	42.00 ± 8.50	15.73 ± 5.89	8.25 ± 3.24	6.00 ± 1.71	22.25 ± 9.84	58.71 ± 18.52
Insecta	Diptera	Anthomyiidae	Pegomyinae	Pegomya		Anthomyiidae 002	Herbivore	1		8	0.05 ± 0.02	0	0	0	0.14 ± 0.10	0	0.08 ± 0.08	0.19 ± 0.19	0	0.04 ± 0.04	0.05 ± 0.05	0	0	0	0	0.12 ± 0.12
Insecta	Diptera	Anthomyiidae				Anthomyiidae 003	Herbivore	1		43	0.27 ± 0.15	0	0	0	0	0	0	2.58 ± 2.54	0	0.83 ± 0.62	0.24 ± 0.24	1.63 ± 1.54	0	0	0	0.29 ± 0.29
Insecta	Diptera	Anthomyiidae				Anthomyiidae 004	Herbivore	1	1	3	0.02 ± 0.01	0.20 ± 0.13	0	0	0	0	0	0	0	0.04 ± 0.04	0	0	0	0.17 ± 0.17	0	0
Insecta	Diptera	Anthomyzidae	Anthomyzinae	Mumetopia		Anthomyzidae 001	Detritivore	1		85	0.53 ± 0.42	0.10 ± 0.10	0.17 ± 0.12	0	0	16.50 ± 16.50	0	0	0	0	0	0	0	0.83 ± 0.65	0.25 ± 0.25	0.59 ± 0.59
Insecta	Diptera	Asilidae				Asilidae 001	Predator	1		3	0.02 ± 0.01	0.10 ± 0.10	0	0	0	0	0	0	0	0.08 ± 0.08	0	0	0	0	0	0
Insecta	Diptera	Asilidae				Asilidae 002	Predator	1		1	0.01 ± 0.01	0	0	0	0	0	0	0	0	0.04 ± 0.04	0	0	0	0	0	0
Insecta	Diptera	Bibionidae	Bibioininae	Dilophus		Bibionidae 001	Unknown	1		1	0.01 ± 0.01	0	0	0	0.05 ± 0.05	0	0.08 ± 0.08	0.08 ± 0.08	0	0	0	0	0	0	0	0
Insecta	Diptera	Bombyliidae	Anthracinae	Villa		Bombyliidae 003	Pollinator	1		2	0.01 ± 0.01	0.10 ± 0.10	0	0	0	0	0	0	0	0	0.05 ± 0.05	0	0	0	0	0
Insecta	Diptera	Bombyliidae				Bombyliidae 002	Pollinator	1		6	0.04 ± 0.02	0	0.06 ± 0.06	0	0.09 ± 0.06	0.50 ± 0.50	0	0.04 ± 0.04	0	0	0	0	0.08 ± 0.08	0	0	0
Insecta	Diptera	Calliphoridae	Calliphorinae	Calliphora		Calliphoridae 001	Detritivore	1		2	0.01 ± 0.01	0	0	0	0	0	0	0.73 ± 0.54	0	0	0.05 ± 0.05	0	0	0	0	0.06 ± 0.06
Insecta	Diptera	Calliphoridae	Calliphorinae	Lucilia		Calliphoridae 003	Detritivore		1	2	0.01 ± 0.01	0	0	0	0	0.25 ± 0.25	0	0.15 ± 0.09	0	0	0.05 ± 0.05	0	0	0	0	0
Insecta	Diptera	Canacidae	Pelomyiinae	Pelomyiella		Canacidae 001	Unknown	1		160	1.01 ± 0.32	1.20 ± 0.92	0.61 ± 0.28	0.50 ± 0.50	1.23 ± 0.75	0.25 ± 0.25	0.85 ± 0.60	0.04 ± 0.04	0.50 ± 0.50	2.21 ± 1.63	0.81 ± 0.66	0.18 ± 0.12	0.33 ± 0.26	0.33 ± 0.33	0.25 ± 0.25	1.59 ± 1.40
Insecta	Diptera	Carnidae	n/a	Meoneura		Carnidae 001	Unknown	1		21	0.13 ± 0.05	0.10 ± 0.10	0.11 ± 0.08	0	0.18 ± 0.18	0	0.31 ± 0.31	0	0	0.04 ± 0.04	0.14 ± 0.10	0.82 ± 0.63	0	0	0	0.06 ± 0.06
Insecta	Diptera	Carnidae				Carnidae 002	Unknown	1		1	0.01 ± 0.01	0	0	0	0	0.25 ± 0.25	0	0	0	0	0	0	0	0	0	0
Insecta	Diptera	Cecidomyiidae	Cecidomyiinae	Adiplosis	toxicodendri	Cecidomyiidae 027	Herbivore			1	0.01 ± 0.01	0	0	0	0.05 ± 0.05	0	0	0.35 ± 0.31	0	0	0	0	0	0	0	0
Insecta	Diptera	Cecidomyiidae	Cecidomyiinae			Cecidomyiidae 004	Herbivore	1		3	0.02 ± 0.01	0	0	0	0.09 ± 0.91	0	0.15 ± 0.15	5.58 ± 2.42	0	0.04 ± 0.04	0	0	0	0	0	0
Insecta	Diptera	Cecidomyiidae	Cecidomyiinae			Cecidomyiidae 010	Herbivore	1		15	0.09 ± 0.05	0.20 ± 0.13	0	0	0.09 ± 0.06	0	0	0.08 ± 0.08	0	0	0.38 ± 0.38	0	0.08 ± 0.08	0.17 ± 0.17	0	0.47 ± 0.47
Insecta	Diptera	Cecidomyiidae	Lestremiinae			Cecidomyiidae 003	Herbivore	1	1	521	3.28 ± 0.63	3.80 ± 2.06	2.78 ± 1.58	1.00 ± 0.68	0.82 ± 0.26	15.50 ± 14.51	1.31 ± 0.38	0	4.75 ± 4.42	4.83 ± 1.61	3.14 ± 1.34	3.45 ± 1.27	0.75 ± 0.33	7.17 ± 4.56	2.00 ± 1.22	5.24 ± 3.19
Insecta	Diptera	Cecidomyiidae	Lestremiinae			Cecidomyiidae 006	Herbivore	1		15	0.09 ± 0.03	0.10 ± 0.10	0.11 ± 0.08	0.33 ± 0.33	0	0.50 ± 0.50	0	0.23 ± 0.08	0	0	0	0.27 ± 0.27	0	0.50 ± 0.34	0.25 ± 0.25	0
Insecta	Diptera	Cecidomyiidae	Micrmoyinae			Cecidomyiidae 031	Herbivore		1	1	0.01 ± 0.01	0	0	0	0	0	0	0.46 ± 0.16	0	0.04 ± 0.04	0	0	0	0	0	0
Insecta	Diptera	Cecidomyiidae	Micromyinae			Cecidomyiidae 011	Herbivore	1	1	18	0.11 ± 0.03	0.10 ± 0.10	0.06 ± 0.06	0	0.05 ± 0.05	0.50 ± 0.29	0.08 ± 0.08	0.62 ± 0.47	0	0.08 ± 0.06	0.10 ± 0.07	0.36 ± 0.20	0	0	0	0.29 ± 0.14
Insecta	Diptera	Cecidomyiidae				Cecidomyiidae 001	Herbivore	1		115	0.72 ± 0.17	0	0.83 ± 0.72	0.33 ± 0.21	0.27 ± 0.19	1.00 ± 0.71	0.38 ± 0.31	0.65 ± 0.22	5.50 ± 4.84	0.79 ± 0.30	0.24 ± 0.10	1.45 ± 0.72	0.42 ± 0.19	0.67 ± 0.49	1.50 ± 0.50	0.65 ± 0.19
Insecta	Diptera	Cecidomyiidae				Cecidomyiidae 002	Herbivore	1	1	44	0.28 ± 0.10	2.50 ± 1.28	0.17 ± 0.17	0.17 ± 0.17	0.09 ± 0.91	0	0.15 ± 0.15	0.12 ± 0.06	0	0.13 ± 0.09	0.29 ± 0.17	0	0	2.33 ± 1.96	0	0
Insecta	Diptera	Cecidomyiidae				Cecidomyiidae 005	Herbivore	1	1	131	0.82 ± 0.21	1.50 ± 0.86	0.67 ± 0.29	2.67 ± 1.86	0.55 ± 0.26	0.50 ± 0.50	0.85 ± 0.42	0.08 ± 0.08	0	1.58 ± 1.12	0.62 ± 0.21	0.63 ± 0.54	0.08 ± 0.08	0.17 ± 0.17	0.50 ± 0.50	0.65 ± 0.31
Insecta	Diptera	Cecidomyiidae				Cecidomyiidae 007	Herbivore	1	1	14	0.09 ± 0.02	0.20 ± 0.13	0.06 ± 0.06	0	0.09 ± 0.06	0.25 ± 0.25	0.08 ± 0.08	0.08 ± 0.05	0	0.04 ± 0.04	0.05 ± 0.05	0.27 ± 0.14	0	0.33 ± 0.33	0	0.06 ± 0.06
Insecta	Diptera	Cecidomyiidae				Cecidomyiidae 008	Herbivore	1		7	0.04 ± 0.02	0	0	0	0.05 ± 0.05	0	0.08 ± 0.08	0.08 ± 0.08	0	0	0	0	0.08 ± 0.08	0	0	0.29 ± 0.17
Insecta	Diptera	Cecidomyiidae				Cecidomyiidae 009	Herbivore	1	1	8	0.05 ± 0.02	0.10 ± 0.10	0.17 ± 0.17	0	0.09 ± 0.06	0	0.15 ± 0.10	0	0	0	0.05 ± 0.05	0.09 ± 0.09	0	0.17 ± 0.17	0	0
Insecta	Diptera	Cecidomyiidae				Cecidomyiidae 012	Herbivore	1		2	0.01 ± 0.01	0	0.11 ± 0.11	0	0	0	0	0.04 ± 0.04	0	0	0.10 ± 0.10	0	0	0	0	0
Insecta	Diptera	Cecidomyiidae				Cecidomyiidae 013	Herbivore	1		3	0.02 ± 0.01	0	0	0	0	0	0	0.92 ± 0.47	0	0	0	0.09 ± 0.09	0	0	0	0.06 ± 0.06
Insecta	Diptera	Cecidomyiidae				Cecidomyiidae 015	Herbivore	1	1	15	0.09 ± 0.05	0	0	0	0.05 ± 0.05	0.25 ± 0.25	0	0	0	0	0	1.00 ± 0.63	0	0	0.50 ± 0.29	0
Insecta	Diptera	Cecidomyiidae				Cecidomyiidae 016	Herbivore	1	1	79	0.50 ± 0.13	0.20 ± 0.20	0.72 ± 0.61	1.17 ± 1.17	0.41 ± 0.32	2.75 ± 2.75	0.69 ± 0.54	0	0	0.17 ± 0.08	0.57 ± 0.23	0.09 ± 0.09	0.08 ± 0.08	0.17 ± 0.17	0	0.53 ± 0.36
Insecta	Diptera	Cecidomyiidae				Cecidomyiidae 028	Herbivore	1		1	0.01 ± 0.01	0	0	0	0	0	0	0.19 ± 0.16	0	0	0	0.09 ± 0.09	0	0	0	0
Insecta	Diptera	Cecidomyiidae				Cecidomyiidae 036	Herbivore	1		5	0.03 ± 0.03	0	0	0	0.23 ± 0.23	0	0	0.04 ± 0.04	0	0	0	0	0	0	0	0
Insecta	Diptera	Ceratopogonidae	Ceratopogoninae	Bezzia		Ceratopogonidae 010	Blood	1		10	0.06 ± 0.03	0	0.06 ± 0.06	0	0.05 ± 0.05	1.75 ± 1.03	0	1.15 ± 0.48	0	0	0.05 ± 0.05	0	0	0	0	0.06 ± 0.06
Insecta	Diptera	Ceratopogonidae	Forcipomyiinae	Culicoides		Ceratopogonidae 006	Blood	1		4	0.03 ± 0.02	0	0	0	0	0.25 ± 0.25	0	0	0	0.13 ± 0.09	0	0	0	0	0	0
Insecta	Diptera	Ceratopogonidae	Forcipomyiinae	Forcipomyia	sp. 1	Ceratopogonidae 001	Blood	1		299	1.88 ± 0.77	0.50 ± 0.27	1.89 ± 0.81	0.33 ± 0.21	5.50 ± 5.08	0.25 ± 0.25	9.31 ± 8.56	3.08 ± 1.24	0.75 ± 0.75	0.58 ± 0.41	0.76 ± 0.53	3.18 ± 2.09	0.17 ± 0.11	2.33 ± 1.31	2.25 ± 0.85	2.82 ± 2.33
Insecta	Diptera	Ceratopogonidae	Forcipomyiinae	Forcipomyia	sp. 2	Ceratopogonidae 005	Blood	1	1	233	1.47 ± 0.35	1.70 ± 0.94	1.28 ± 0.65	6.83 ± 4.37	1.09 ± 0.50	5.75 ± 5.75	0	0.38 ± 0.19	0.25 ± 0.25	0	1.52 ± 0.59	0.55 ± 0.31	0	0.17 ± 0.17	0.25 ± 0.25	2.47 ± 1.83
Insecta	Diptera	Ceratopogonidae				Ceratopogonidae 002	Blood	1	1	454	2.86 ± 0.51	2.80 ± 1.31	4.00 ± 1.83	0.83 ± 0.48	2.91 ± 1.32	0.50 ± 0.29	3.69 ± 2.01	3.08 ± 0.97	0.75 ± 0.48	2.63 ± 1.33	2.52 ± 0.88	4.55 ± 1.83	0.25 ± 0.13	0.83 ± 0.83	4.50 ± 4.50	6.12 ± 2.96
Insecta	Diptera	Ceratopogonidae				Ceratopogonidae 003	Blood	1		583	3.67 ± 0.74	1.20 ± 0.49	10.33 ± 3.96	1.17 ± 0.98	2.04 ± 1.72	7.25 ± 6.92	3.46 ± 2.89	5.27 ± 2.49	1.50 ± 1.19	3.96 ± 1.55	5.10 ± 2.94	1.73 ± 0.98	0.58 ± 0.19	2.67 ± 1.48	3.25 ± 2.36	5.82 ± 3.78
Insecta	Diptera	Ceratopogonidae				Ceratopogonidae 004	Blood	1		6	0.04 ± 0.03	0.50 ± 0.50	0	0	0	0	1.85 ± 0.79	0	0	0.33 ± 0.16	0	0	0	0	0	0
Insecta	Diptera	Ceratopogonidae				Ceratopogonidae 007	Blood	1		45	0.28 ± 0.08	0.40 ± 0.31	0.33 ± 0.18	0	0.32 ± 0.27	1.25 ± 0.95	0.54 ± 0.46	0	0	0.42 ± 0.29	0.05 ± 0.05	0.36 ± 0.20	0	0	0.50 ± 0.50	0.18 ± 0.13
Insecta	Diptera	Ceratopogonidae				Ceratopogonidae 008	Blood	1		1	0.01 ± 0.01	0	0	0	0	0	0	0	0	0	0	0	0	0	0	0.06 ± 0.06
Insecta	Diptera	Ceratopogonidae				Ceratopogonidae 009	Blood	1		3	0.02 ± 0.01	0	0	0	0.05 ± 0.05	0	0.08 ± 0.08	0.04 ± 0.04	0	0	0	0	0	0	0	0.12 ± 0.12
Insecta	Diptera	Chamaemyiidae	Chamaemyiinae	Chamaemyia		Chamaemyiidae 002	Predator	1		1	0.01 ± 0.01	0	0	0	0	0	0	0.12 ± 0.12	0	0	0	0.09 ± 0.09	0	0	0	0
Insecta	Diptera	Chamaemyiidae	Chamaemyiinae	Leucopis		Chamaemyiidae 001	Predator	1		11	0.07 ± 0.02	0.20 ± 0.13	0.11 ± 0.11	0.17 ± 0.17	0.05 ± 0.05	0	0.08 ± 0.08	1.73 ± 0.80	0	0.04 ± 0.04	0.10 ± 0.10	0	0.08 ± 0.08	0.17 ± 0.17	0	0
Insecta	Diptera	Chamaemyiidae	Chamaemyiinae	Plunomia		Chamaemyiidae 003	Predator	1		6	0.04 ± 0.02	0.10 ± 0.10	0.22 ± 0.17	0	0	0	0	0.19 ± 0.12	0	0	0.19 ± 0.15	0	0	0	0	0
Insecta	Diptera	Chironomidae				Chironomidae 001	Omnivore	1	1	687	4.32 ± 2.32	0.70 ± 0.42	1.83 ± 1.55	1.00 ± 0.68	1.77 ± 1.10	4.75 ± 3.77	2.92 ± 1.82	0	0.25 ± 0.25	1.21 ± 0.75	0.43 ± 0.29	45.64 ± 31.90	0.58 ± 0.58	0.67 ± 0.49	0	1.24 ± 1.24
Insecta	Diptera	Chironomidae				Chironomidae 002	Omnivore	1	1	46	0.29 ± 0.10	0	0.61 ± 0.45	0.33 ± 0.21	0	1.00 ± 0.71	0	0.54 ± 0.46	0	0.63 ± 0.50	0.33 ± 0.14	0	0.08 ± 0.08	0.33 ± 0.21	0	0.29 ± 0.14
Insecta	Diptera	Chironomidae				Chironomidae 003	Omnivore	1		7	0.04 ± 0.02	0	0	0.33 ± 0.33	0.05 ± 0.05	0	0.08 ± 0.08	0	0	0.13 ± 0.09	0	0	0	0	0	0.06 ± 0.06
Insecta	Diptera	Chironomidae				Chironomidae 004	Omnivore	1		59	0.37 ± 0.27	0.10 ± 0.10	0.06 ± 0.06	0	1.91 ± 1.91	0	3.23 ± 3.23	0.12 ± 0.08	0.25 ± 0.25	0	0.10 ± 0.07	0	0	0.33 ± 0.33	0	0
Insecta	Diptera	Chironomidae				Chironomidae 005	Omnivore	1	1	6	0.04 ± 0.02	0	0	0	0.05 ± 0.05	0	0	9.04 ± 6.32	0	0.13 ± 0.07	0.05 ± 0.05	0	0.08 ± 0.08	0	0	0
Insecta	Diptera	Chironomidae				Chironomidae 006	Omnivore	1		24	0.15 ± 0.09	0.10 ± 0.10	0	0	0.09 ± 0.91	0.50 ± 0.50	0.15 ± 0.15	1.23 ± 0.57	0	0.50 ± 0.50	0	0	0	0	0	0.35 ± 0.35
Insecta	Diptera	Chironomidae				Chironomidae 007	Omnivore	1		474	2.98 ± 1.16	0.80 ± 0.61	2.00 ± 0.93	0	2.00 ± 1.72	55.50 ± 36.15	3.38 ± 2.90	0.85 ± 0.37	0	3.75 ± 2.62	0.33 ± 0.17	3.18 ± 2.42	0.08 ± 0.08	0	0	1.94 ± 0.96
Insecta	Diptera	Chironomidae				Chironomidae 008	Omnivore	1		91	0.57 ± 0.20	0.20 ± 0.20	0.39 ± 0.39	0	1.05 ± 0.95	3.00 ± 3.00	1.77 ± 1.61	9.00 ± 5.35	0	0.13 ± 0.09	0.67 ± 0.38	0	0	0.33 ± 0.33	0	1.47 ± 1.05
Insecta	Diptera	Chironomidae				Chironomidae 009	Omnivore	1		155	0.97 ± 0.23	0.40 ± 0.22	2.55 ± 1.16	0.17 ± 0.17	0.82 ± 0.59	1.50 ± 0.65	1.08 ± 1.00	5.85 ± 4.34	0.75 ± 0.75	1.54 ± 0.97	0.95 ± 0.46	1.00 ± 0.62	0.25 ± 0.25	0	0	1.00 ± 0.47
Insecta	Diptera	Chironomidae				Chironomidae 010	Omnivore	1		401	2.52 ± 1.01	6.00 ± 5.89	3.11 ± 3.05	0	1.27 ± 1.14	2.75 ± 2.14	2.15 ± 1.92	1.19 ± 0.44	0	2.04 ± 1.83	1.80 ± 1.30	1.18 ± 0.98	0	0.17 ± 0.17	0	9.12 ± 7.48
Insecta	Diptera	Chironomidae				Chironomidae 011	Omnivore	1	1	371	2.33 ± 0.79	0.40 ± 0.22	3.11 ± 0.86	0	0.59 ± 0.26	29.25 ± 27.93	0.46 ± 0.24	0.58 ± 0.20	0	3.88 ± 1.92	1.33 ± 0.67	2.18 ± 1.34	0.08 ± 0.08	3.00 ± 3.00	0.50 ± 0.29	2.06 ± 1.82
Insecta	Diptera	Chironomidae				Chironomidae 012	Omnivore	1	1	150	0.94 ± 0.22	0.80 ± 0.80	1.44 ± 1.01	0	0.36 ± 0.14	1.25 ± 0.63	0.46 ± 0.22	0	0.25 ± 0.25	0.29 ± 0.25	0.19 ± 0.15	1.36 ± 0.86	0.50 ± 0.26	0.33 ± 0.33	0.50 ± 0.50	3.18 ± 1.39
Insecta	Diptera	Chironomidae				Chironomidae 013	Omnivore	1	1	287	1.81 ± 0.74	0.40 ± 0.31	1.33 ± 0.61	0.50 ± 0.50	2.41 ± 1.59	0.25 ± 0.25	4.00 ± 2.64	0	0.75 ± 0.75	1.25 ± 0.68	0.48 ± 0.19	1.09 ± 1.48	0.25 ± 0.25	0.17 ± 0.17	28.25 ± 27.25	1.59 ± 0.79
Insecta	Diptera	Chironomidae				Chironomidae 014	Omnivore	1		12	0.08 ± 0.07	0	0	0	0	0	0	0.04 ± 0.04	0	0.04 ± 0.04	0	0	0	1.83 ± 1.83	0	0
Insecta	Diptera	Chironomidae				Chironomidae 015	Omnivore	1		16	0.10 ± 0.07	0	0	0	0	0	0	0.15 ± 0.07	0	0.33 ± 0.33	0	0	0	1.17 ± 1.17	0	0.06 ± 0.06
Insecta	Diptera	Chironomidae				Chironomidae 016	Omnivore	1		98	0.62 ± 0.24	0.20 ± 0.13	1.06 ± 1.00	0	0.95 ± 0.91	0	0	0.35 ± 0.35	0.25 ± 0.25	0	0.24 ± 0.15	0.27 ± 0.19	0	4.50 ± 4.50	0	0.47 ± 0.31
Insecta	Diptera	Chironomidae				Chironomidae 017	Omnivore	1		5	0.03 ± 0.03	0	0	0	0	0	1.62 ± 1.53	8.38 ± 5.10	0	0.42 ± 0.21	0.05 ± 0.05	0	0	0.67 ± 0.67	0	0.06 ± 0.06
Insecta	Diptera	Chironomidae				Chironomidae 018	Omnivore	1		10	0.06 ± 0.06	0.90 ± 0.90	0	0	0	0	0	0.12 ± 0.06	0	0	0	0	0	1.50 ± 1.50	0	0.06 ± 0.06
Insecta	Diptera	Chironomidae				Chironomidae 019	Omnivore	1		502	3.16 ± 1.12	0.90 ± 0.90	1.11 ± 1.05	0	1.73 ± 0.94	10.00 ± 6.84	2.92 ± 1.53	0.08 ± 0.05	1.25 ± 1.25	0.88 ± 0.56	1.62 ± 1.02	10.64 ± 9.01	0.58 ± 0.40	1.50 ± 1.50	1.00 ± 1.00	13.94 ± 7.98
Insecta	Diptera	Chironomidae				Chironomidae 020	Omnivore	1	1	7	0.04 ± 0.02	0	0.06 ± 0.06	0	0	0	0	0	0	0.04 ± 0.04	0.10 ± 0.07	0	0.08 ± 0.08	0	0	0.12 ± 0.08
Insecta	Diptera	Chironomidae				Chironomidae 021	Omnivore	1		2	0.01 ± 0.01	0	0.06 ± 0.06	0	0	0.25 ± 0.25	0	0.23 ± 0.14	0	0	0.05 ± 0.05	0	0	0	0	0
Insecta	Diptera	Chironomidae				Chironomidae 022	Omnivore	1		1	0.01 ± 0.01	0	0	0	0	0	0	0	0	0	0	0.09 ± 0.09	0	0	0	0
Insecta	Diptera	Chironomidae				Chironomidae 023	Omnivore	1	1	17	0.11 ± 0.04	0.20 ± 0.20	0.11 ± 0.08	0.17 ± 0.17	0	1.25 ± 0.75	0	0.04 ± 0.04	0	0	0.10 ± 0.07	0.36 ± 0.28	0	0.17 ± 0.17	0	0.06 ± 0.06
Insecta	Diptera	Chironomidae				Chironomidae 024	Omnivore	1		6	0.04 ± 0.02	0	0.06 ± 0.06	0	0	0	0	0.04 ± 0.04	0	0.08 ± 0.06	0	0	0	0	0.75 ± 0.75	0
Insecta	Diptera	Chironomidae				Chironomidae 025	Omnivore	1		1	0.01 ± 0.01	0	0	0	0	0.25 ± 0.25	0	0.15 ± 0.09	0	0	0	0	0	0	0	0
Insecta	Diptera	Chironomidae				Chironomidae 026	Omnivore	1		1	0.01 ± 0.01	0	0	0	0	0.25 ± 0.25	0	0.12 ± 0.08	0	0	0	0	0	0	0	0
Insecta	Diptera	Chironomidae				Chironomidae 029	Omnivore		1	12	0.08 ± 0.02	0.10 ± 0.10	0	0	0	0.25 ± 0.25	0	0.12 ± 0.12	0	0.04 ± 0.04	0.24 ± 0.10	0	0	0	0	0.12 ± 0.12
Insecta	Diptera	Chironomidae				Chironomidae 030	Omnivore	1	1	15	0.09 ± 0.04	0	0.22 ± 0.17	0	0.27 ± 0.23	0.25 ± 0.25	0	0	0	0	0.05 ± 0.05	0.09 ± 0.09	0	0	0	0
Insecta	Diptera	Chironomidae				Chironomidae 031	Omnivore	1		4	0.03 ± 0.02	0.30 ± 0.30	0	0	0	0	0	0	0	0	0	0.09 ± 0.09	0	0.50 ± 0.50	0	0
Insecta	Diptera	Chloropidae	Chloropinae	Diplotoxa	sp. 1	Chloropidae 012	Herbivore	1		2	0.01 ± 0.01	0	0.06 ± 0.06	0	0	0	0	0	0	0	0	0	0	0	0	0.06 ± 0.06
Insecta	Diptera	Chloropidae	Chloropinae	Diplotoxa	sp. 2	Chloropidae 035	Herbivore	1		2	0.01 ± 0.01	0	0	0.33 ± 0.33	0	0	0	0.04 ± 0.04	0	0	0	0	0	0	0	0
Insecta	Diptera	Chloropidae	Chloropinae	Elliponeura		Chloropidae 030	Herbivore	1		2	0.01 ± 0.01	0	0	0	0	0	0	9.58 ± 3.29	0	0	0	0	0	0	0	0.12 ± 0.12
Insecta	Diptera	Chloropidae	Chloropinae	Meromyza		Chloropidae 015	Herbivore	1		9	0.06 ± 0.02	0	0	0.17 ± 0.17	0.05 ± 0.05	0.25 ± 0.25	0.08 ± 0.08	0	0	0	0.10 ± 0.10	0.36 ± 0.20	0	0	0	0
Insecta	Diptera	Chloropidae	Chloropinae	Thaumatomyia		Chloropidae 002	Herbivore	1		750	4.72 ± 1.31	1.00 ± 0.56	7.33 ± 2.76	1.17 ± 0.83	10.77 ± 8.15	3.25 ± 2.93	16.92 ± 13.71	0.31 ± 0.17	3.50 ± 2.18	2.17 ± 0.96	6.62 ± 2.82	2.00 ± 1.01	1.33 ± 0.69	2.33 ± 1.80	2.75 ± 1.11	8.53 ± 4.36
Insecta	Diptera	Chloropidae	Oscinellinae	Apallates	coxendix	Chloropidae 025	Herbivore	1	1	87	0.55 ± 0.13	0.60 ± 0.40	0.28 ± 0.23	1.17 ± 0.60	0.86 ± 0.50	0.50 ± 0.50	0	2.50 ± 2.30	0.25 ± 0.25	0.67 ± 0.38	0.29 ± 0.24	0.36 ± 0.24	0.58 ± 0.40	0	0.25 ± 0.25	0
Insecta	Diptera	Chloropidae	Oscinellinae	Apallates	neocoxendix	Chloropidae 005	Herbivore	1	1	1220	7.67 ± 2.24	4.80 ± 2.82	1.33 ± 0.47	5.50 ± 4.12	13.73 ± 7.87	0.75 ± 0.25	6.31 ± 2.98	0.12 ± 0.06	4.25 ± 4.25	4.33 ± 1.73	1.52 ± 0.49	42.18 ± 25.49	10.75 ± 6.02	3.83 ± 3.64	3.00 ± 3.00	1.12 ± 0.70
Insecta	Diptera	Chloropidae	Oscinellinae	Apallates	sp. 1	Chloropidae 050	Herbivore	1		1	0.01 ± 0.01	0	0	0	0	0	0	1.65 ± 0.59	0	0.04 ± 0.04	0	0	0	0	0	0
Insecta	Diptera	Chloropidae	Oscinellinae	Apallates	sp. 2	Chloropidae 007	Herbivore	1		202	1.27 ± 0.58	0	0.22 ± 0.22	0	1.59 ± 1.36	1.00 ± 0.58	2.69 ± 2.29	0	0	0.42 ± 0.17	2.90 ± 2.86	6.45 ± 5.77	0	0	0	0.88 ± 0.55
Insecta	Diptera	Chloropidae	Oscinellinae	Conioscinella	sp. 1	Chloropidae 020	Herbivore	1		215	1.35 ± 1.05	0.10 ± 0.10	0.06 ± 0.06	0	0	0	0	0	0	0.04 ± 0.04	0.05 ± 0.05	19.00 ± 14.70	0.08 ± 0.08	0	0	0.12 ± 0.08
Insecta	Diptera	Chloropidae	Oscinellinae	Conioscinella	sp. 2	Chloropidae 070	Herbivore	1		1	0.01 ± 0.01	0	0	0	0	0	0	0.12 ± 0.12	0	0	0	0.09 ± 0.09	0	0	0	0
Insecta	Diptera	Chloropidae	Oscinellinae	Dasyopa		Chloropidae 009	Herbivore	1		1	0.01 ± 0.01	0	0	0	0	0	0	0.04 ± 0.04	0	0	0	0	0	0	0	0
Insecta	Diptera	Chloropidae	Oscinellinae	Dicraeus		Chloropidae 029	Herbivore	1		25	0.16 ± 0.05	0	0.17 ± 0.12	0.50 ± 0.50	0.09 ± 0.91	0	0	0	0	0	0	1.00 ± 0.56	0.17 ± 0.11	0	0	0.24 ± 0.19
Insecta	Diptera	Chloropidae	Oscinellinae	Elachiptera	costata	Chloropidae 014	Herbivore	1		5	0.03 ± 0.01	0	0.06 ± 0.06	0	0	0.25 ± 0.25	0	0	0	0	0	0	0	0	0.50 ± 0.29	0.06 ± 0.06
Insecta	Diptera	Chloropidae	Oscinellinae	Elachiptera		Chloropidae 019	Herbivore	1		2	0.01 ± 0.01	0	0	0	0.05 ± 0.05	0	0.08 ± 0.08	0	0	0.04 ± 0.04	0	0	0	0	0	0
Insecta	Diptera	Chloropidae	Oscinellinae	Hapleginella		Chloropidae 055	Herbivore	1		2	0.01 ± 0.01	0	0.06 ± 0.06	0	0.05 ± 0.05	0	0	0	0	0	0	0	0	0	0	0
Insecta	Diptera	Chloropidae	Oscinellinae	Hippelates		Chloropidae 068	Herbivore	1		4	0.03 ± 0.02	0	0	0	0	0	0	0	0	0.08 ± 0.08	0	0	0	0	0.50 ± 0.50	0
Insecta	Diptera	Chloropidae	Oscinellinae	Hippelates	sp. 1	Chloropidae 013	Herbivore	1		2	0.01 ± 0.01	0	0.11 ± 0.11	0	0	0	0	6.27 ± 2.59	0	0	0	0	0	0	0	0
Insecta	Diptera	Chloropidae	Oscinellinae	Hippelates	sp. 2	Chloropidae 016	Herbivore	1		2	0.01 ± 0.01	0	0	0	0	0	0	0	0	0.04 ± 0.04	0	0.09 ± 0.09	0	0	0	0
Insecta	Diptera	Chloropidae	Oscinellinae	Incertella	sp. 1	Chloropidae 001	Herbivore	1		679	4.27 ± 0.93	13.90 ± 8.88	0.72 ± 0.35	0.67 ± 0.49	2.68 ± 0.93	3.75 ± 2.14	4.38 ± 1.40	10.88 ± 3.83	1.75 ± 0.85	6.46 ± 3.43	4.81 ± 2.85	4.73 ± 1.81	0.08 ± 0.08	6.17 ± 5.19	0.75 ± 0.75	5.18 ± 2.36
Insecta	Diptera	Chloropidae	Oscinellinae	Incertella	sp. 2	Chloropidae 047	Herbivore	1		243	1.53 ± 0.37	1.20 ± 0.92	0.17 ± 0.12	8.83 ± 5.35	2.86 ± 1.13	0	0	0	2.50 ± 2.50	0.42 ± 0.22	0.14 ± 0.10	1.91 ± 1.09	3.92 ± 2.37	0	5.00 ± 5.00	0
Insecta	Diptera	Chloropidae	Oscinellinae	Incertella	sp. 3	Chloropidae 003	Herbivore	1		2302	14.48 ± 3.19	16.30 ± 6.46	2.00 ± 0.82	0.50 ± 0.22	9.05 ± 3.63	7.00 ± 3.54	15.23 ± 5.58	0.12 ± 0.06	0.25 ± 0.25	10.54 ± 4.22	6.38 ± 3.00	55.00 ± 30.11	2.08 ± 1.99	2.00 ± 1.48	42.50 ± 41.18	38.65 ± 16.00
Insecta	Diptera	Chloropidae	Oscinellinae	Lasiosina		Chloropidae 010	Herbivore	1		1	0.01 ± 0.01	0	0	0	0.05 ± 0.05	0	0.08 ± 0.08	0.08 ± 0.05	0	0	0	0	0	0	0	0
Insecta	Diptera	Chloropidae	Oscinellinae	Liohippelates	pusio	Chloropidae 027	Herbivore	1		14	0.09 ± 0.06	0	0.06 ± 0.06	0.17 ± 0.17	0	0.25 ± 0.25	0	0.12 ± 0.06	0	0	0.05 ± 0.05	0.82 ± 0.82	0	0	0	0.06 ± 0.06
Insecta	Diptera	Chloropidae	Oscinellinae	Malloewia	abdominalis	Chloropidae 022	Herbivore	1		8	0.05 ± 0.03	0.10 ± 0.10	0	0	0	0	0	0	0	0.21 ± 0.21	0	0	0	0.17 ± 0.17	0	0.12 ± 0.08
Insecta	Diptera	Chloropidae	Oscinellinae	Malloewia	sp. 1	Chloropidae 018	Herbivore	1		9	0.06 ± 0.02	0	0	0.17 ± 0.17	0.09 ± 0.06	0.25 ± 0.25	0.15 ± 0.10	0	0	0	0.14 ± 0.10	0	0	0	0	0.06 ± 0.06
Insecta	Diptera	Chloropidae	Oscinellinae	Malloewia	sp. 2	Chloropidae 039	Herbivore	1		3	0.02 ± 0.01	0	0	0.17 ± 0.17	0.05 ± 0.05	0	0.08 ± 0.08	0	0	0	0	0	0	0	0	0.06 ± 0.06
Insecta	Diptera	Chloropidae	Oscinellinae	Melanochaeta	sp. 1	Chloropidae 017	Herbivore	1		2	0.01 ± 0.01	0	0.06 ± 0.06	0	0	0	0	0	0	0.04 ± 0.04	0	0	0	0	0	0
Insecta	Diptera	Chloropidae	Oscinellinae	Melanochaeta	sp. 2	Chloropidae 032	Herbivore	1		6	0.04 ± 0.03	0	0	0	0	0	0	6.50 ± 2.34	0	0	0	0.55 ± 0.39	0	0	0	0
Insecta	Diptera	Chloropidae	Oscinellinae	Olcella		Chloropidae 067	Herbivore	1		160	1.01 ± 0.35	1.00 ± 0.89	0.28 ± 0.28	1.50 ± 1.02	0.55 ± 0.29	0	0	0	7.50 ± 7.50	2.50 ± 1.77	0	2.73 ± 1.30	0.17 ± 0.11	0	0.25 ± 0.25	0
Insecta	Diptera	Chloropidae	Oscinellinae	Olcella	parva	Chloropidae 004	Herbivore	1		618	3.89 ± 0.87	3.50 ± 1.45	2.72 ± 1.49	0.17 ± 0.17	2.59 ± 0.96	21.25 ± 10.70	3.46 ± 1.52	2.00 ± 1.06	0	4.83 ± 2.36	2.19 ± 1.29	6.27 ± 2.76	1.08 ± 0.43	1.17 ± 0.98	0.25 ± 0.25	3.12 ± 1.48
Insecta	Diptera	Chloropidae	Oscinellinae	Opetiophora	straminea	Chloropidae 006	Herbivore	1		16	0.10 ± 0.08	0	0	0	0.55 ± 0.55	0	0	0.08 ± 0.08	0	0	0	0	0	0	0	0.18 ± 0.18
Insecta	Diptera	Chloropidae	Oscinellinae	Oscinella		Chloropidae 008	Herbivore	1		416	2.62 ± 0.67	0.80 ± 0.33	1.67 ± 0.95	0.33 ± 0.21	4.05 ± 2.91	0.25 ± 0.25	6.38 ± 4.90	1.08 ± 0.92	0	1.67 ± 1.00	1.86 ± 1.23	0.45 ± 0.28	1.25 ± 0.68	0.50 ± 0.50	13.25 ± 12.26	6.29 ± 2.77
Insecta	Diptera	Chloropidae	Oscinellinae	Pseudopachychaeta		Chloropidae 026	Herbivore	1		2	0.01 ± 0.01	0	0	0	0	0.50 ± 0.50	0	0.04 ± 0.04	0	0	0	0	0	0	0	0
Insecta	Diptera	Chloropidae	Oscinellinae	Rhopalopterum	sp. 1	Chloropidae 024	Herbivore	1		63	0.40 ± 0.17	0.10 ± 0.10	0.22 ± 0.22	0	0.32 ± 0.27	0	0.54 ± 0.46	0.04 ± 0.04	0	0.42 ± 0.38	0.14 ± 0.14	0.09 ± 0.09	0.08 ± 0.08	0.17 ± 0.17	0.25 ± 0.25	2.06 ± 1.43
Insecta	Diptera	Chloropidae	Oscinellinae	Rhopalopterum	sp. 2	Chloropidae 021	Herbivore	1		17	0.11 ± 0.04	0	0.06 ± 0.06	0.17 ± 0.17	0.27 ± 0.23	0	0.08 ± 0.08	0	0	0	0.05 ± 0.05	0.36 ± 0.28	0.17 ± 0.11	0.17 ± 0.17	0	0
Insecta	Diptera	Chloropidae	Oscinellinae	Rhopalopterum	sp. 3	Chloropidae 038	Herbivore	1		1	0.01 ± 0.01	0.10 ± 0.10	0	0	0	0	0	0	0	0	0	0	0	0	0	0
Insecta	Diptera	Chloropidae	Oscinellinae	Speccafrons		Chloropidae 071	Herbivore	1		1	0.01 ± 0.01	0	0	0	0	0	0	0	0	0	0	0.09 ± 0.09	0	0	0	0
Insecta	Diptera	Chloropidae	Oscinellinae	Tricimba		Chloropidae 069	Herbivore	1		1	0.01 ± 0.01	0	0	0	0	0	0	0.12 ± 0.08	0	0.04 ± 0.04	0	0	0	0	0	0
Insecta	Diptera	Chyromyidae	Chyromyinae	Chyromya		Chyromyidae 002	Unknown		1	4	0.03 ± 0.02	0.20 ± 0.20	0.06 ± 0.06	0.17 ± 0.17	0	0	0	2.73 ± 1.41	0	0	0	0	0	0	0	0
Insecta	Diptera	Chyromyidae	Chyromyinae	Gymnochiromyia		Chyromyidae 001	Unknown		1	10	0.06 ± 0.02	0	0.17 ± 0.12	0.17 ± 0.17	0.05 ± 0.05	0	0.08 ± 0.08	0.27 ± 0.16	0	0.04 ± 0.04	0.19 ± 0.11	0	0	0.17 ± 0.17	0	0.06 ± 0.06
Insecta	Diptera	Culicidae	Culicinae	Culex		Culicidae 001	Blood	1	1	331	2.05 ± 0.50	1.20 ± 0.89	4.50 ± 2.19	5.50 ± 5.11	1.09 ± 0.63	1.25 ± 0.75	1.77 ± 1.04	0.19 ± 0.16	1.00 ± 0.58	3.79 ± 2.33	2.76 ± 1.69	1.63 ± 0.62	0.50 ± 0.50	0.50 ± 0.34	0.25 ± 0.25	2.06 ± 1.83
Insecta	Diptera	Culicidae	Culicinae	Culiseta		Culicidae 002	Blood	1		29	0.18 ± 0.07	0.10 ± 0.10	0.22 ± 0.17	0	0.59 ± 0.46	0.25 ± 0.25	0.85 ± 0.77	2.35 ± 0.99	0	0.17 ± 0.10	0.14 ± 0.14	0	0	0	0.50 ± 0.50	0.24 ± 0.19
Insecta	Diptera	Culicidae				Culicidae 003	Blood	1		21	0.13 ± 0.08	0	0	0	0	1.00 ± 1.00	0	0.19 ± 0.16	0.25 ± 0.25	0.58 ± 0.50	0.05 ± 0.05	0.09 ± 0.09	0	0	0	0
Insecta	Diptera	Dolichopodidae	Diaphorinae	Chrysotus		Dolichopodidae 001	Predator	1		137	0.86 ± 0.20	2.10 ± 1.22	1.72 ± 0.94	0.33 ± 0.33	0.55 ± 0.32	2.75 ± 2.10	0.85 ± 0.53	0.35 ± 0.16	0.50 ± 0.50	0.54 ± 0.23	1.29 ± 0.78	0.09 ± 0.09	0.08 ± 0.08	0.17 ± 0.17	0.25 ± 0.25	0.59 ± 0.29
Insecta	Diptera	Dolichopodidae	Diaphorinae	Diaphorus		Dolichopodidae 006	Predator	1	1	34	0.21 ± 0.06	0	0.11 ± 0.11	0	0.14 ± 0.07	0.25 ± 0.25	0.23 ± 0.12	2.12 ± 0.97	0	0.13 ± 0.13	0.05 ± 0.05	0.09 ± 0.09	0.17 ± 0.17	0	0.75 ± 0.48	0.94 ± 0.48
Insecta	Diptera	Dolichopodidae	Dolichopodinae	Dolichopus	cuprinus	Dolichopodidae 002	Predator	1	1	55	0.35 ± 0.09	0.20 ± 0.13	0.39 ± 0.16	0	0.45 ± 0.28	0	0.15 ± 0.10	3.38 ± 1.05	0	0.29 ± 0.13	0.52 ± 0.22	0	0.33 ± 0.19	0	0.25 ± 0.25	0
Insecta	Diptera	Dolichopodidae	Dolichopodinae	Dolichopus		Dolichopodidae 004	Predator	1	1	185	1.16 ± 0.28	0.40 ± 0.22	0.56 ± 0.25	0.17 ± 0.17	0.36 ± 0.15	1.25 ± 1.25	0.62 ± 0.24	0	0.50 ± 0.50	2.13 ± 1.11	1.14 ± 0.66	0.63 ± 0.28	0.42 ± 0.34	0.50 ± 0.34	0.75 ± 0.48	2.53 ± 1.35
Insecta	Diptera	Dolichopodidae	Medeterinae	Medetera		Dolichopodidae 005	Predator	1	1	326	2.05 ± 0.28	0.60 ± 0.22	0.67 ± 0.32	4.33 ± 1.50	3.00 ± 0.84	5.25 ± 3.20	3.00 ± 0.87	0.12 ± 0.06	2.25 ± 1.31	1.21 ± 0.35	2.24 ± 1.02	0.91 ± 0.53	1.50 ± 0.84	2.17 ± 0.83	1.25 ± 0.48	3.12 ± 1.36
Insecta	Diptera	Dolichopodidae	Neurigoninae	Dactylomyia		Dolichopodidae 011	Predator	1		1	0.01 ± 0.01	0	0	0	0	0	0	0.12 ± 0.12	0.25 ± 0.25	0	0	0	0	0	0	0
Insecta	Diptera	Dolichopodidae	Sciapodinae	Condylostylus		Dolichopodidae 007	Predator	1		5	0.03 ± 0.02	0.10 ± 0.10	0.11 ± 0.08	0	0	0	0	0.04 ± 0.04	0	0.08 ± 0.08	0.10 ± 0.07	0	0	0.17 ± 0.17	0	0
Insecta	Diptera	Dolichopodidae	Sciapodinae	Condylostylus	(caudatus group)	Dolichopodidae 009	Predator	1		7	0.04 ± 0.02	0	0	0	0	0	0	0	0	0.04 ± 0.04	0.14 ± 0.14	0	0	0.17 ± 0.17	0.25 ± 0.25	0.06 ± 0.06
Insecta	Diptera	Dolichopodidae	Sciapodinae	Condylostylus	(sipho group)	Dolichopodidae 008	Predator	1		1	0.01 ± 0.01	0.10 ± 0.10	0	0	0	0	0	0	0	0	0	0	0	0.17 ± 0.17	0	0
Insecta	Diptera	Dolichopodidae	Sympycninae	Campsicnemus		Dolichopodidae 017	Predator		1	1	0.01 ± 0.01	0	0	0	0	0	0	0.15 ± 0.07	0	0	0.05 ± 0.05	0	0	0	0	0
Insecta	Diptera	Drosophilidae	Drosophilinae	Drosophila	busckii	Drosophilidae 003	Detritivore		1	14	0.09 ± 0.03	0.10 ± 0.10	0.06 ± 0.06	0.50 ± 0.34	0	0	0.08 ± 0.08	0	0	0	0.19 ± 0.11	0	0	0.17 ± 0.17	0	0.06 ± 0.06
Insecta	Diptera	Drosophilidae	Drosophilinae	Drosophila		Drosophilidae 006	Detritivore		1	6	0.04 ± 0.02	0	0.06 ± 0.06	0	0.05 ± 0.05	0.25 ± 0.25	0.08 ± 0.08	0	0	0.04 ± 0.04	0.05 ± 0.05	0	0	0	0	0
Insecta	Diptera	Drosophilidae	Drosophilinae	Scaptomyza	sp. 1	Drosophilidae 001	Detritivore	1	1	110	0.69 ± 0.34	0.40 ± 0.31	0.67 ± 0.42	2.00 ± 2.00	0.68 ± 0.56	1.25 ± 1.25	1.15 ± 0.93	0.15 ± 0.09	0	0.04 ± 0.04	0.33 ± 0.29	0.09 ± 0.09	0	0.17 ± 0.17	1.00 ± 0.71	3.12 ± 2.93
Insecta	Diptera	Drosophilidae	Drosophilinae	Scaptomyza	sp. 2	Drosophilidae 005	Detritivore	1		1	0.01 ± 0.01	0	0	0	0.05 ± 0.05	0	0	0.54 ± 0.30	0	0.13 ± 0.09	0	0	0	0	0	0
Insecta	Diptera	Ephydridae	Discomyzinae	Psilopa		Ephydridae 005	Herbivore	1		17	0.11 ± 0.06	0	0	0	0.09 ± 0.06	0	0.15 ± 0.10	0	0	0.33 ± 0.33	0	0	0	0.17 ± 0.17	0	0.35 ± 0.19
Insecta	Diptera	Ephydridae	Discomyzinae	Trimerinoides		Ephydridae 007	Herbivore	1		2	0.01 ± 0.01	0	0.06 ± 0.06	0	0	0	0	0.04 ± 0.04	0	0	0	0.09 ± 0.09	0	0	0	0
Insecta	Diptera	Ephydridae	Ephydrinae	Paracoenia		Ephydridae 008	Herbivore		1	1	0.01 ± 0.01	0.10 ± 0.10	0	0	0	0	0	0	0	0	0	0	0	0	0	0
Insecta	Diptera	Ephydridae	Ephydrinae	Scatella		Ephydridae 003	Herbivore	1		18	0.11 ± 0.03	0.10 ± 0.10	0.06 ± 0.06	0.17 ± 0.17	0.14 ± 0.10	0	0.23 ± 0.17	0.15 ± 0.09	0.75 ± 0.75	0	0.10 ± 0.07	0.18 ± 0.18	0	0.50 ± 0.34	0	0.06 ± 0.06
Insecta	Diptera	Ephydridae	Hydrellinae	Hydrellia		Ephydridae 002	Herbivore	1	1	81	0.51 ± 0.33	0.20 ± 0.13	0.28 ± 0.14	0.33 ± 0.33	2.68 ± 2.40	0.25 ± 0.25	4.54 ± 4.05	0	0	0	0.19 ± 0.11	0	0	0.17 ± 0.17	0.25 ± 0.25	0.35 ± 0.24
Insecta	Diptera	Ephydridae	Ilytheinae	Hyadina		Ephydridae 006	Herbivore	1		5	0.03 ± 0.02	0	0	0	0	0	0	1.42 ± 0.39	0	0.04 ± 0.04	0	0.09 ± 0.09	0	0	0.50 ± 0.50	0.06 ± 0.06
Insecta	Diptera	Ephydridae	Ilytheinae	Philygria		Ephydridae 001	Herbivore	1		260	1.64 ± 0.39	0.20 ± 0.13	1.28 ± 0.39	0.33 ± 0.33	3.55 ± 1.45	1.00 ± 1.00	5.62 ± 2.31	0	1.75 ± 1.44	1.04 ± 0.59	1.29 ± 0.43	2.18 ± 1.34	0.33 ± 0.26	8.17 ± 7.97	1.25 ± 0.48	1.24 ± 0.43
Insecta	Diptera	Fanniidae	Fanniinae	Fannia	sp. 1	Fanniidae 001	Dung	1		2	0.01 ± 0.01	0	0	0	0.05 ± 0.05	0	0.08 ± 0.08	0.04 ± 0.04	0	0	0	0	0	0	0	0
Insecta	Diptera	Fanniidae	Fanniinae	Fannia	sp. 2	Fanniidae 002	Dung		1	2	0.01 ± 0.01	0	0.06 ± 0.06	0	0	0	0	0.04 ± 0.04	0	0	0	0	0	0	0	0.06 ± 0.06
Insecta	Diptera	Fanniidae				Fanniidae 003	Dung		1	2	0.01 ± 0.01	0	0.06 ± 0.06	0	0	0	0	0.04 ± 0.04	0	0	0.05 ± 0.05	0	0	0	0	0
Insecta	Diptera	Heleomyzidae	Trixoscelidinae	Trixoscelis	fumipennis	Heleomyzidae 001	Omnivore	1		3	0.02 ± 0.01	0	0	0.17 ± 0.17	0.05 ± 0.05	0	0.08 ± 0.08	0.04 ± 0.04	0	0	0.05 ± 0.05	0	0	0	0	0
Insecta	Diptera	Heleomyzidae				Heleomyzidae 002	Omnivore	1		4	0.03 ± 0.02	0	0	0	0.14 ± 0.14	0.25 ± 0.25	0.23 ± 0.23	0.62 ± 0.40	0	0	0	0	0	0	0	0
Insecta	Diptera	Heleomyzidae				Heleomyzidae 003	Omnivore	1		1	0.01 ± 0.01	0	0	0	0	0.25 ± 0.25	0	0	0	0	0	0	0	0	0	0
Insecta	Diptera	Hybotidae	Tachydromiinae	Crossopalpus	sp. 1	Hybotidae 004	Predator	1	1	76	0.48 ± 0.18	0.20 ± 0.20	0.06 ± 0.06	0	1.00 ± 1.00	0	1.679 ± 1.69	3.77 ± 1.85	0.25 ± 0.25	0.21 ± 0.08	0.29 ± 0.17	1.91 ± 1.43	0.08 ± 0.08	0.50 ± 0.34	0	0.94 ± 0.62
Insecta	Diptera	Hybotidae	Tachydromiinae	Crossopalpus	sp. 2	Hybotidae 006	Predator	1		2	0.01 ± 0.01	0	0	0	0	0	0	1.27 ± 0.54	0	0	0	0.09 ± 0.09	0	0	0	0.06 ± 0.06
Insecta	Diptera	Hybotidae	Tachydromiinae	Drapetis		Hybotidae 002	Predator	1	1	565	3.55 ± 1.09	15.40 ± 14.96	0.33 ± 0.20	0.17 ± 0.17	6.32 ± 2.51	4.25 ± 3.61	0.62 ± 0.33	1.42 ± 0.57	9.25 ± 8.28	2.50 ± 0.97	3.14 ± 1.76	1.18 ± 0.55	2.67 ± 2.40	0.33 ± 0.33	0	2.00 ± 1.70
Insecta	Diptera	Hybotidae	Tachydromiinae	Platypalpus	sp. 1	Hybotidae 001	Predator	1	1	106	0.67 ± 0.16	0.30 ± 0.15	1.44 ± 0.84	2.00 ± 2.00	0.27 ± 0.16	0	0.46 ± 0.27	0	0.25 ± 0.25	0.29 ± 0.11	0.43 ± 0.20	0.45 ± 0.28	0.08 ± 0.08	0	1.50 ± 1.19	1.06 ± 0.48
Insecta	Diptera	Hybotidae	Tachydromiinae	Platypalpus	sp. 2	Hybotidae 003	Predator	1	1	43	0.27 ± 0.10	0.50 ± 0.27	0.39 ± 0.24	0	0.05 ± 0.05	0	0.08 ± 0.08	0	0	0.04 ± 0.04	0.38 ± 0.21	0.09 ± 0.09	0	0.33 ± 0.33	0	0.24 ± 0.24
Insecta	Diptera	Hybotidae				Hybotidae 005	Predator	1		2	0.01 ± 0.01	0	0	0	0.05 ± 0.05	0	0.08 ± 0.08	19.46 ± 12.14	0	0	0	0	0	0	0	0.06 ± 0.06
Insecta	Diptera	Hybotidae				Hybotidae 010	Predator	1		1	0.01 ± 0.01	0	0	0	0	0	0	0	0	0	0	0	0.08 ± 0.08	0	0	0
Insecta	Diptera	Lauxaniidae	Lauxaniinae	Camptoprosopella		Lauxaniidae 001	Detritivore	1		1095	6.89 ± 2.25	0.70 ± 0.52	25.17 ± 17.48	19.17 ± 18.77	2.68 ± 1.22	10.25 ± 6.31	4.46 ± 1.94	0	3.75 ± 3.42	4.25 ± 1.80	21.24 ± 15.05	0.73 ± 0.43	0.92 ± 0.51	5.00 ± 4.41	33.25 ± 22.98	3.71 ± 1.24
Insecta	Diptera	Lauxaniidae	Lauxaniinae	Lauxania		Lauxaniidae 002	Detritivore	1		1	0.01 ± 0.01	0	0	0	0	0	0	0	0	0	0	0.09 ± 0.09	0	0	0	0
Insecta	Diptera	Lauxaniidae	Lauxaniinae	Melanomyza		Lauxaniidae 005	Detritivore	1		1	0.01 ± 0.01	0	0	0	0.05 ± 0.05	0	0	0.08 ± 0.08	0	0	0	0	0	0	0	0
Insecta	Diptera	Lauxaniidae	Lauxaniinae	Minettia		Lauxaniidae 003	Detritivore	1		1	0.01 ± 0.01	0	0	0	0	0	0	0.12 ± 0.08	0	0.04 ± 0.04	0	0	0	0	0	0
Insecta	Diptera	Milichiidae	Madizinae	Desmometopa		Milichiidae 005	Predator	1		3	0.02 ± 0.01	0.10 ± 0.10	0	0	0.09 ± 0.06	0	0	0	0	0	0.14 ± 0.10	0	0	0	0	0.06 ± 0.06
Insecta	Diptera	Milichiidae	Madizinae	Leptometopa		Milichiidae 003	Predator		1	8	0.05 ± 0.02	0.20 ± 0.20	0.06 ± 0.06	0	0	0	0.15 ± 0.10	0.46 ± 0.15	0	0.04 ± 0.04	0	0	0	0.33 ± 0.33	0	0
Insecta	Diptera	Milichiidae	Madizinae	Madiza	glabra	Milichiidae 002	Predator	1		1	0.01 ± 0.01	0	0	0	0.05 ± 0.05	0	0.08 ± 0.08	0	0	0	0	0	0	0	0	0
Insecta	Diptera	Muscidae	Azeliinae	Hydrotaea		Muscidae 008	Dung	1		1	0.01 ± 0.01	0	0.06 ± 0.06	0	0	0	0	0	0	0.04 ± 0.04	0.05 ± 0.05	0	0	0	0	0
Insecta	Diptera	Muscidae	Coenosiinae	Coenosia	sp. 1	Muscidae 004	Predator	1		50	0.31 ± 0.07	0.10 ± 0.10	0.44 ± 0.17	0.33 ± 0.33	0.14 ± 0.10	0.50 ± 0.50	0.23 ± 0.17	0	0.25 ± 0.25	0.33 ± 0.19	0.33 ± 0.16	0.91 ± 0.58	0.17 ± 0.11	0.17 ± 0.17	0.25 ± 0.25	0.35 ± 0.19
Insecta	Diptera	Muscidae	Coenosiinae	Coenosia	sp. 2	Muscidae 023	Predator	1		1	0.01 ± 0.01	0	0	0	0	0	0	0.15 ± 0.12	0	0.04 ± 0.04	0	0	0	0	0	0
Insecta	Diptera	Muscidae	Coenosiinae	Lispe		Muscidae 005	Predator	1		1	0.01 ± 0.01	0	0	0	0	0	0	0.04 ± 0.04	0	0	0	0	0	0	0.25 ± 0.25	0
Insecta	Diptera	Muscidae	Coenosiinae	Schoenomyza		Muscidae 003	Predator	1		18	0.11 ± 0.04	0.20 ± 0.13	0	0	0.23 ± 0.15	0.25 ± 0.25	0.31 ± 0.24	0	0	0.04 ± 0.04	0.14 ± 0.14	0.18 ± 0.12	0	0.50 ± 0.50	0	0.18 ± 0.18
Insecta	Diptera	Muscidae	Muscinae	Haematobia	irritans	Muscidae 006	Blood	1		2	0.01 ± 0.01	0	0	0.17 ± 0.17	0	0	0	0.04 ± 0.04	0	0	0	0	0	0	0	0
Insecta	Diptera	Muscidae	Muscinae	Musca	autumnalis	Muscidae 018	Blood		1	4	0.03 ± 0.01	0	0.06 ± 0.06	0.17 ± 0.17	0	0	0	0.08 ± 0.08	0	0	0	0	0	0	0.25 ± 0.25	0.06 ± 0.06
Insecta	Diptera	Muscidae	Muscinae	Stomoxys	calcitrans	Muscidae 001	Blood	1	1	9	0.06 ± 0.04	0.10 ± 0.10	0	0	0.27 ± 0.27	0	0.46 ± 0.46	0	0	0	0.05 ± 0.05	0	0	0	0	0.06 ± 0.06
Insecta	Diptera	Muscidae	Phaoniinae	Potamia		Muscidae 013	Carrion	1		2	0.01 ± 0.01	0	0.06 ± 0.06	0	0	0	0	0.04 ± 0.04	0	0.04 ± 0.04	0	0	0	0	0	0
Insecta	Diptera	Muscidae				Muscidae 002	Unknown	1		2	0.01 ± 0.01	0	0	0	0.05 ± 0.05	0	0.08 ± 0.08	0	0	0	0.05 ± 0.05	0	0	0	0	0
Insecta	Diptera	Muscidae				Muscidae 009	Unknown	1	1	8	0.05 ± 0.02	0.10 ± 0.10	0.17 ± 0.12	0	0	0.25 ± 0.25	0	0	0	0.08 ± 0.08	0	0	0	0	0	0
Insecta	Diptera	Muscidae				Muscidae 012	Unknown	1		1	0.01 ± 0.01	0	0	0	0	0	0	0.12 ± 0.08	0	0	0	0.09 ± 0.09	0	0	0	0
Insecta	Diptera	Muscidae				Muscidae 027	Unknown	1		1	0.01 ± 0.01	0	0.06 ± 0.06	0	0	0	0	0	0	0	0	0	0	0	0	0
Insecta	Diptera	Mycetophilidae	Leiinae	Leia	bivittata	Mycetophilidae 004	Detritivore	1	1	19	0.12 ± 0.04	0.30 ± 0.21	0.17 ± 0.12	0.17 ± 0.17	0.18 ± 0.11	0	0.31 ± 0.17	0.23 ± 0.12	0	0.08 ± 0.08	0.10 ± 0.10	0	0	0	0	0.06 ± 0.06
Insecta	Diptera	Mycetophilidae				Mycetophilidae 001	Detritivore	1	1	5	0.03 ± 0.01	0	0	0	0.05 ± 0.05	0	0.08 ± 0.08	0.04 ± 0.04	0	0	0.10 ± 0.07	0	0.08 ± 0.08	0.17 ± 0.17	0	0
Insecta	Diptera	Phoridae	Metoponinae	Megaselia	sp. 1	Phoridae 006	Blood		1	30	0.19 ± 0.04	0.60 ± 0.27	0.11 ± 0.11	0.67 ± 0.49	0.14 ± 0.10	0.25 ± 0.25	0.23 ± 0.17	0	0	0.17 ± 0.13	0.19 ± 0.11	0.09 ± 0.09	0	0	0	0.24 ± 0.14
Insecta	Diptera	Phoridae	Metoponinae	Megaselia	sp. 2	Phoridae 022	Blood		1	1	0.01 ± 0.01	0	0	0	0	0.25 ± 0.25	0	0.04 ± 0.04	0	0	0	0	0	0	0	0
Insecta	Diptera	Phoridae	Metoponinae	Megaselia	sp. 3	Phoridae 025	Blood	1		1	0.01 ± 0.01	0	0	0	0	0	0	0.08 ± 0.05	0	0	0	0.09 ± 0.09	0	0	0	0
Insecta	Diptera	Phoridae	Metoponinae	Metopina		Phoridae 007	Detritivore	1		2	0.01 ± 0.01	0	0	0	0	0	0	0.23 ± 0.19	0	0.04 ± 0.04	0	0	0.08 ± 0.08	0	0	0
Insecta	Diptera	Phoridae	Phorinae	Borophaga		Phoridae 008	Detritivore	1	1	2	0.01 ± 0.01	0	0	0	0	0.25 ± 0.25	0	0	0	0	0.05 ± 0.05	0	0	0	0	0
Insecta	Diptera	Phoridae				Phoridae 001	Detritivore	1	1	35	0.22 ± 0.10	0.30 ± 0.30	0	0	0.14 ± 0.07	0	0.23 ± 0.12	0.08 ± 0.08	0	0.04 ± 0.04	0.05 ± 0.05	1.54 ± 1.35	0.08 ± 0.08	0.33 ± 0.33	0	0.12 ± 0.12
Insecta	Diptera	Phoridae				Phoridae 002	Detritivore	1		2	0.01 ± 0.01	0	0	0	0	0	0	0	0	0.04 ± 0.04	0	0.09 ± 0.09	0	0	0	0
Insecta	Diptera	Phoridae				Phoridae 004	Detritivore	1		4	0.03 ± 0.02	0	0	0	0	0	0	0.04 ± 0.04	0	0	0.10 ± 0.10	0	0	0	0	0.12 ± 0.08
Insecta	Diptera	Phoridae				Phoridae 005	Detritivore	1		19	0.12 ± 0.09	0	0	0	0	0	0	0	0	0.08 ± 0.08	0	1.54 ± 1.25	0	0	0	0
Insecta	Diptera	Phoridae				Phoridae 013	Detritivore	1		1	0.01 ± 0.01	0	0	0	0	0	0	0	0	0	0	0	0.08 ± 0.08	0	0	0
Insecta	Diptera	Piophilidae				Piophilidae 001	Carrion	1		1	0.01 ± 0.01	0	0	0	0	0	0	0.12 ± 0.08	0	0	0	0.09 ± 0.09	0	0	0	0
Insecta	Diptera	Pipunculidae	Pipunculinae	Pipunculus		Pipunculidae 001	Parasitoid	1		7	0.04 ± 0.02	0.20 ± 0.20	0	0	0.05 ± 0.05	0	0	0	0	0.17 ± 0.10	0	0	0	0	0	0
Insecta	Diptera	Pipunculidae	Pipunculinae	Tomosvaryella		Pipunculidae 002	Parasitoid	1		14	0.09 ± 0.03	0	0	0.17 ± 0.17	0.14 ± 0.10	0	0.08 ± 0.08	0	0	0.08 ± 0.08	0.05 ± 0.05	0	0.42 ± 0.29	0	0	0.12 ± 0.08
Insecta	Diptera	Platystomatidae	Platystomatinae	Rivellia		Platystomatidae 001	Detritivore	1		1	0.01 ± 0.01	0	0	0	0	0	0	0.08 ± 0.05	0	0.04 ± 0.04	0	0	0	0	0	0
Insecta	Diptera	Platystomatidae				Platystomatidae 002	Detritivore	1		1	0.01 ± 0.01	0	0	0	0	0	0	0	0	0	0	0	0.08 ± 0.08	0	0	0
Insecta	Diptera	Psychodidae	Psychodinae	Psychoda		Psychodidae 001	Detritivore	1	1	15	0.09 ± 0.03	0	0.06 ± 0.06	0	0.14 ± 0.10	0	0.23 ± 0.17	7.92 ± 3.03	0	0.04 ± 0.04	0.10 ± 0.07	0	0.08 ± 0.08	0	0.25 ± 0.25	0.35 ± 0.19
Insecta	Diptera	Psychodidae	Psychodinae			Psychodidae 002	Detritivore	1		1	0.01 ± 0.01	0	0	0	0	0	0	0.12 ± 0.08	0	0	0	0	0	0	0	0.06 ± 0.06
Insecta	Diptera	Psychodidae	Psychodinae			Psychodidae 004	Detritivore		1	822	5.17 ± 1.31	6.90 ± 3.54	3.17 ± 1.68	41.00 ± 26.44	3.95 ± 2.06	14.00 ± 14.00	6.69 ± 3.33	0.04 ± 0.04	0.75 ± 0.75	1.58 ± 0.78	3.76 ± 1.43	0.18 ± 0.18	0	2.50 ± 1.71	1.50 ± 1.50	6.59 ± 3.42
Insecta	Diptera	Rhagionidae	Spaniinae	Symphoromyia		Rhagionidae 001	Predator	1		3	0.02 ± 0.01	0.20 ± 0.20	0	0	0	0	0	0	0	0	0.05 ± 0.05	0	0	0.33 ± 0.33	0	0
Insecta	Diptera	Sarcophagidae	Sarcophaginae			Sarcophagidae 001	Carrion	1		30	0.19 ± 0.05	0.60 ± 0.34	0	0	0.09 ± 0.06	0	0	0	0	0.17 ± 0.10	0	0.45 ± 0.37	0.17 ± 0.11	0	0	0.59 ± 0.24
Insecta	Diptera	Sarcophagidae	Sarcophaginae			Sarcophagidae 002	Carrion	1		5	0.03 ± 0.02	0.10 ± 0.10	0	0	0	0	0	0	0	0.04 ± 0.04	0	0.27 ± 0.19	0	0	0	0
Insecta	Diptera	Sarcophagidae				Sarcophagidae 003	Carrion	1		6	0.04 ± 0.02	0	0	0	0.05 ± 0.05	0	0.08 ± 0.08	0.04 ± 0.04	0	0	0.05 ± 0.05	0.18 ± 0.12	0	0	0.25 ± 0.25	0.06 ± 0.06
Insecta	Diptera	Sarcophagidae				Sarcophagidae 004	Carrion	1		1	0.01 ± 0.01	0	0	0	0	0	0	0.04 ± 0.04	0	0	0.05 ± 0.05	0	0	0	0	0
Insecta	Diptera	Sarcophagidae				Sarcophagidae 005	Carrion	1		3	0.02 ± 0.01	0	0	0	0	0	0	0.04 ± 0.04	0	0	0.10 ± 0.07	0	0	0	0	0.06 ± 0.06
Insecta	Diptera	Sarcophagidae				Sarcophagidae 006	Carrion	1		6	0.04 ± 0.02	0	0	0	0	0	0	0	0	0.04 ± 0.04	0	0	0	0	0.25 ± 0.25	0.18 ± 0.10
Insecta	Diptera	Sarcophagidae				Sarcophagidae 007	Carrion	1		7	0.04 ± 0.02	0	0.11 ± 0.11	0.17 ± 0.17	0.09 ± 0.91	0	0.15 ± 0.15	0	0	0.04 ± 0.04	0.05 ± 0.05	0	0	0	0	0
Insecta	Diptera	Sarcophagidae				Sarcophagidae 014	Carrion	1		1	0.01 ± 0.01	0	0	0	0	0	0	0.08 ± 0.05	0	0	0	0.09 ± 0.09	0	0	0	0
Insecta	Diptera	Scathophagidae	Scathophaginae	Nanna		Scathophagidae 005	Predator	1		1	0.01 ± 0.01	0	0	0	0.05 ± 0.05	0	0	0.85 ± 0.35	0	0	0	0	0	0	0	0
Insecta	Diptera	Scathophagidae	Scathophaginae	Scathophaga	stercoraria	Scathophagidae 001	Dung	1		8	0.05 ± 0.03	0	0.11 ± 0.08	0	0	0	0	0.04 ± 0.04	0	0	0.05 ± 0.05	0	0	0	1.00 ± 1.00	0.06 ± 0.06
Insecta	Diptera	Scatopsidae	Scatopsinae	Coboldia	fuscipes	Scatopsidae 001	Predator	1	1	87	0.55 ± 0.11	0.80 ± 0.42	0.50 ± 0.20	2.00 ± 1.37	0.36 ± 0.18	0.25 ± 0.25	0.62 ± 0.29	0.15 ± 0.09	0	0.25 ± 0.12	0.38 ± 0.16	1.36 ± 0.86	0	0	0.25 ± 0.25	0.47 ± 0.21
Insecta	Diptera	Scatopsidae	Scatopsinae	Swammerdamella		Scatopsidae 002	Predator	1		4	0.03 ± 0.01	0	0.06 ± 0.06	0.17 ± 0.17	0	0	0	0.31 ± 0.15	0.25 ± 0.25	0	0	0	0.08 ± 0.08	0	0	0
Insecta	Diptera	Sciaridae	Megalosphyninae	Bradysia		Sciaridae 007	Detritivore	1	1	25	0.16 ± 0.04	0.10 ± 0.10	0.17 ± 0.09	0.33 ± 0.21	0.05 ± 0.05	1.25 ± 0.75	0	0	0	0.08 ± 0.06	0.19 ± 0.11	0	0.33 ± 0.19	0	0.50 ± 0.29	0.24 ± 0.14
Insecta	Diptera	Sciaridae	Cratyninae	Corynoptera		Sciaridae 002	Detritivore	1	1	37	0.23 ± 0.09	0.20 ± 0.20	0.06 ± 0.06	0.17 ± 0.17	0.63 ± 0.59	0	0.08 ± 0.08	0.77 ± 0.37	0	0	0.10 ± 0.07	0.09 ± 0.09	0.17 ± 0.11	0.33 ± 0.33	1.25 ± 0.75	0.24 ± 0.14
Insecta	Diptera	Sciaridae	n/a	Eugnoriste		Sciaridae 006	Detritivore	1		8	0.05 ± 0.03	0	0	0	0.05 ± 0.05	0	0.08 ± 0.08	0.46 ± 0.21	0	0.04 ± 0.04	0	0	0.08 ± 0.08	0	0.25 ± 0.25	0.24 ± 0.24
Insecta	Diptera	Sciaridae	Sciarinae	Lycoriella		Sciaridae 005	Detritivore	1	1	120	0.75 ± 0.17	1.30 ± 0.82	0.56 ± 0.22	4.33 ± 2.93	1.05 ± 0.59	2.25 ± 2.25	1.77 ± 0.96	0.38 ± 0.19	0	0.38 ± 0.19	0.57 ± 0.28	0.09 ± 0.09	0	1.00 ± 0.63	0.75 ± 0.75	0.53 ± 0.29
Insecta	Diptera	Sciaridae	Megalosphyninae	Scatopsciara		Sciaridae 004	Detritivore	1	1	52	0.33 ± 0.07	0.20 ± 0.13	0.28 ± 0.14	0.17 ± 0.17	0.41 ± 0.28	1.50 ± 1.19	0.69 ± 0.47	0.04 ± 0.04	0	0.42 ± 0.22	0.33 ± 0.21	0.63 ± 0.31	0	0.17 ± 0.17	0.50 ± 0.29	0.35 ± 0.12
Insecta	Diptera	Sciaridae				Sciaridae 001	Detritivore	1		72	0.45 ± 0.17	0.50 ± 0.34	0.50 ± 0.29	0	0.55 ± 0.25	0	0.85 ± 0.41	0.12 ± 0.08	0	0.08 ± 0.06	0.14 ± 0.14	0	0.17 ± 0.17	0	1.25 ± 1.25	1.53 ± 1.41
Insecta	Diptera	Sciaridae				Sciaridae 003	Detritivore	1		2	0.01 ± 0.01	0.10 ± 0.10	0	0	0.05 ± 0.05	0	1.08 ± 1.00	0.08 ± 0.08	0	0.13 ± 0.07	0	0	0	0.17 ± 0.17	0	0
Insecta	Diptera	Sciaridae				Sciaridae 008	Detritivore	1		3	0.02 ± 0.01	0.10 ± 0.10	0	0	0	0.50 ± 0.50	0	0	0	0	0	0	0	0	0	0
Insecta	Diptera	Sciaridae				Sciaridae 009	Detritivore	1		2	0.01 ± 0.01	0	0	0	0	0.50 ± 0.50	0	0	0	0	0	0	0	0	0	0
Insecta	Diptera	Sciaridae				Sciaridae 015	Detritivore		1	1	0.01 ± 0.01	0	0	0	0	0	0	0.04 ± 0.04	0	0.04 ± 0.04	0	0	0	0	0	0
Insecta	Diptera	Sciomyzidae	Sciomyzinae	Ditaeniella		Sciomyzidae 006	Parasitoid	1		9	0.06 ± 0.02	0.10 ± 0.10	0.22 ± 0.13	0	0	0	0	0.04 ± 0.04	0	0	0	0	0.08 ± 0.08	0	0	0.12 ± 0.12
Insecta	Diptera	Sciomyzidae	Sciomyzinae	Pherbellia	sp. 1	Sciomyzidae 003	Parasitoid	1		1	0.01 ± 0.01	0	0	0	0	0	0	0	0	0	0	0	0	0	0	0.06 ± 0.06
Insecta	Diptera	Sciomyzidae	Sciomyzinae	Pherbellia	sp. 2	Sciomyzidae 005	Parasitoid	1		2	0.01 ± 0.01	0	0	0	0	0	0	0	0	0	0	0.09 ± 0.09	0	0	0	0.06 ± 0.06
Insecta	Diptera	Sciomyzidae	Sciomyzinae	Tetanocera		Sciomyzidae 002	Parasitoid	1		4	0.03 ± 0.01	0	0	0	0	0	0	0	0	0.04 ± 0.04	0	0	0.08 ± 0.08	0	0	0.06 ± 0.06
Insecta	Diptera	Sciomyzidae				Sciomyzidae 001	Parasitoid	1		2	0.01 ± 0.01	0	0.11 ± 0.08	0	0	0	0	0.77 ± 0.30	0	0	0	0	0	0	0	0
Insecta	Diptera	Sepsidae	Sepsinae	Saltella	sphondylii	Sepsidae 004	Dung		1	1	0.01 ± 0.01	0	0	0	0	0	0	0.04 ± 0.04	0	0	0.05 ± 0.05	0	0	0	0	0
Insecta	Diptera	Sepsidae	Sepsinae	Sepsis		Sepsidae 001	Dung	1	1	50	0.31 ± 0.07	0.10 ± 0.10	0.44 ± 0.17	0.17 ± 0.17	0.32 ± 0.19	0.50 ± 0.50	0.54 ± 0.31	0	0	0.17 ± 0.10	0.95 ± 0.39	0.18 ± 0.12	0	0	0.50 ± 0.50	0.24 ± 0.11
Insecta	Diptera	Sepsidae	Sepsinae	Themira		Sepsidae 002	Dung	1		1	0.01 ± 0.01	0	0	0	0	0	0	0.04 ± 0.04	0	0	0	0	0	0	0.25 ± 0.25	0
Insecta	Diptera	Simuliidae	Simuliinae	Simulium		Simuliidae 001	Blood	1	1	2	0.01 ± 0.01	0.10 ± 0.10	0	0	0	0	0	0.19 ± 0.08	0	0	0.05 ± 0.05	0	0	0	0	0
Insecta	Diptera	Sphaeroceridae	Limosininae	Aptilotus		Sphaeroceridae 006	Dung	1		1	0.01 ± 0.01	0	0	0	0	0	0	0.12 ± 0.08	0	0	0.05 ± 0.05	0	0	0	0	0
Insecta	Diptera	Sphaeroceridae	Limosininae	Coproica	ferruginata	Sphaeroceridae 005	Dung	1	1	18	0.11 ± 0.03	0.10 ± 0.10	0.11 ± 0.08	0.50 ± 0.34	0.14 ± 0.10	0	0.23 ± 0.17	0.04 ± 0.04	0	0.08 ± 0.08	0.19 ± 0.09	0	0	0	0	0.18 ± 0.13
Insecta	Diptera	Sphaeroceridae	Limosininae	Coproica	mitchelli	Sphaeroceridae 009	Dung		1	13	0.08 ± 0.03	0.10 ± 0.10	0.11 ± 0.11	0.67 ± 0.49	0.09 ± 0.91	0.25 ± 0.25	0.15 ± 0.15	0	0	0.04 ± 0.04	0.14 ± 0.10	0	0	0	0	0.06 ± 0.06
Insecta	Diptera	Sphaeroceridae	Limosininae	Leptocera		Sphaeroceridae 001	Dung	1	1	139	0.87 ± 0.18	0.50 ± 0.34	0.67 ± 0.30	1.00 ± 0.68	1.23 ± 0.47	0.25 ± 0.25	2.00 ± 0.73	1.08 ± 0.31	0	1.25 ± 0.91	1.05 ± 0.39	0.27 ± 0.19	0.08 ± 0.08	0.83 ± 0.83	0.50 ± 0.29	1.06 ± 0.45
Insecta	Diptera	Sphaeroceridae	Limosininae	Rachispoda		Sphaeroceridae 002	Dung	1		6	0.04 ± 0.02	0	0	0	0.09 ± 0.06	0	0.15 ± 0.10	0.04 ± 0.04	0	0.08 ± 0.08	0.05 ± 0.05	0	0	0	0	0.06 ± 0.06
Insecta	Diptera	Sphaeroceridae	Limosininae	Rudolfina		Sphaeroceridae 008	Dung		1	7	0.04 ± 0.02	0	0	0.17 ± 0.17	0.05 ± 0.05	0	0.08 ± 0.08	0.12 ± 0.06	0	0.04 ± 0.04	0	0	0	0	0	0.12 ± 0.12
Insecta	Diptera	Sphaeroceridae	Limosininae	Spelobia	ochripes	Sphaeroceridae 007	Dung	1	1	4	0.03 ± 0.01	0	0.11 ± 0.08	0	0.05 ± 0.05	0	0.08 ± 0.08	0.04 ± 0.04	0	0.04 ± 0.04	0.05 ± 0.05	0	0	0	0	0
Insecta	Diptera	Sphaeroceridae	Limosininae	Spelobia		Sphaeroceridae 003	Dung	1		5	0.03 ± 0.01	0	0	0	0.14 ± 0.07	0	0.23 ± 0.12	0.08 ± 0.08	0	0.04 ± 0.04	0	0	0	0	0	0
Insecta	Diptera	Sphaeroceridae	Limosininae	Trachyopella		Sphaeroceridae 010	Dung		1	11	0.07 ± 0.02	0.10 ± 0.10	0.06 ± 0.06	0.33 ± 0.33	0	0	0	0.23 ± 0.13	0	0	0.14 ± 0.08	0	0	0	0	0.18 ± 0.13
Insecta	Diptera	Sphaeroceridae				Sphaeroceridae 004	Dung	1		6	0.04 ± 0.02	0	0.06 ± 0.06	0.17 ± 0.17	0	0	0	0	0	0.04 ± 0.04	0.05 ± 0.05	0	0	0	0	0.06 ± 0.06
Insecta	Diptera	Stratiomyidae	Nemotelinae	Nemotelus	sp. 1	Stratiomyidae 001	Detritivore	1		20	0.13 ± 0.04	0.10 ± 0.10	0.11 ± 0.08	0	0	1.00 ± 0.71	0	0	0.25 ± 0.25	0.08 ± 0.08	0.10 ± 0.07	0.18 ± 0.12	0.25 ± 0.18	0	0	0.06 ± 0.06
Insecta	Diptera	Stratiomyidae	Nemotelinae	Nemotelus	sp. 2	Stratiomyidae 006	Detritivore	1		2	0.01 ± 0.01	0	0	0	0	0	0	0	0	0	0	0	0.17 ± 0.17	0	0	0
Insecta	Diptera	Stratiomyidae	Stratiomyinae	Caloparyphus		Stratiomyidae 002	Detritivore	1		1	0.01 ± 0.01	0	0	0	0	0	0	0	0	0	0	0	0	0	0	0.06 ± 0.06
Insecta	Diptera	Stratiomyidae	Stratiomyinae	Odontomyia		Stratiomyidae 003	Detritivore	1		2	0.01 ± 0.01	0	0	0	0	0	0	0.04 ± 0.04	0	0	0	0.18 ± 0.18	0	0	0	0
Insecta	Diptera	Syrphidae	Eristalinae	Eristalis		Syrphidae 004	Pollinator	1		2	0.01 ± 0.01	0	0	0	0.09 ± 0.91	0	0.15 ± 0.15	0	0	0	0	0	0	0	0	0
Insecta	Diptera	Syrphidae	Eristalinae	Helophilus		Syrphidae 014	Pollinator	1		2	0.01 ± 0.01	0	0	0	0	0	0	0	0	0	0.05 ± 0.05	0	0	0	0	0.06 ± 0.06
Insecta	Diptera	Syrphidae	Eristalinae			Syrphidae 011	Pollinator	1		1	0.01 ± 0.01	0	0.06 ± 0.06	0	0	0	0	0.04 ± 0.04	0	0	0	0	0	0	0	0
Insecta	Diptera	Syrphidae	Syrphinae	Allograpta	obliqua	Syrphidae 017	Pollinator	1		1	0.01 ± 0.01	0	0	0	0	0	0	0	0.25 ± 0.25	0	0	0	0	0	0	0
Insecta	Diptera	Syrphidae	Syrphinae	Epistrophella	emarginata	Syrphidae 003	Pollinator	1		5	0.03 ± 0.01	0	0.06 ± 0.06	0	0	0	0	0	0	0	0.05 ± 0.05	0	0	0	0	0.24 ± 0.11
Insecta	Diptera	Syrphidae	Syrphinae	Platycheirus	sp. 1	Syrphidae 005	Pollinator	1		2	0.01 ± 0.01	0	0	0	0	0	0	0.35 ± 0.15	0	0	0	0	0	0	0	0.06 ± 0.06
Insecta	Diptera	Syrphidae	Syrphinae	Platycheirus	sp. 2	Syrphidae 009	Pollinator	1		2	0.01 ± 0.01	0	0.11 ± 0.08	0	0	0	0	0.04 ± 0.04	0	0	0	0	0	0	0	0
Insecta	Diptera	Syrphidae	Syrphinae	Platycheirus	sp. 3	Syrphidae 012	Pollinator	1		20	0.13 ± 0.04	0.20 ± 0.20	0.06 ± 0.06	0	0	0.25 ± 0.25	0	0.04 ± 0.04	0	0.13 ± 0.09	0.24 ± 0.15	0.27 ± 0.14	0.17 ± 0.17	0	0	0.24 ± 0.14
Insecta	Diptera	Syrphidae	Syrphinae	Sphaerophoria		Syrphidae 002	Pollinator	1		1	0.01 ± 0.01	0	0	0	0	0	0	2.62 ± 0.82	0.25 ± 0.25	0	0.05 ± 0.05	0	0	0	0	0
Insecta	Diptera	Syrphidae	Syrphinae	Toxomerus	marginatus	Syrphidae 021	Pollinator	1		8	0.05 ± 0.02	0	0.17 ± 0.17	0	0.05 ± 0.05	0	0	0	0	0	0	0	0.33 ± 0.19	0	0	0
Insecta	Diptera	Syrphidae	Syrphinae	Toxomerus	politus	Syrphidae 001	Pollinator	1		183	1.15 ± 0.23	0.10 ± 0.10	2.00 ± 0.87	0	0.41 ± 0.28	0.25 ± 0.25	0.69 ± 0.46	0	0.50 ± 0.50	0.75 ± 0.30	2.05 ± 0.80	0.36 ± 0.20	0.25 ± 0.18	0	0.50 ± 0.50	4.47 ± 1.41
Insecta	Diptera	Syrphidae	Syrphinae	Toxomerus	geminatus	Syrphidae 013	Pollinator	1		2	0.01 ± 0.01	0	0	0	0	0	0	0	0	0	0	0	0.08 ± 0.08	0	0	0.06 ± 0.06
insecta	Diptera	Syrphidae	Syrphinae			Syrphidae 015	Pollinator	1		2	0.01 ± 0.01	0	0.06 ± 0.06	0	0	0	0	0	0	0	0	0	0	0	0	0.06 ± 0.06
Insecta	Diptera	Syrphidae				Syrphidae 007	Pollinator	1		1	0.01 ± 0.01	0	0	0	0	0	0	0.04 ± 0.04	0	0.04 ± 0.04	0	0	0	0	0	0
Insecta	Diptera	Syrphidae				Syrphidae 010	Pollinator	1		2	0.01 ± 0.01	0	0.06 ± 0.06	0	0	0	0	0.04 ± 0.04	0	0	0	0	0	0	0	0.06 ± 0.06
insecta	Diptera	Syrphidae				Syrphidae 016	Pollinator	1		2	0.01 ± 0.01	0	0	0	0.05 ± 0.05	0	0.08 ± 0.08	0.04 ± 0.04	0	0	0.05 ± 0.05	0	0	0	0	0
Insecta	Diptera	Tabanidae				Tabanidae 001	Blood	1		9	0.06 ± 0.02	0	0.17 ± 0.09	0	0	0	0	0	0	0.08 ± 0.06	0	0.09 ± 0.09	0	0	0	0.12 ± 0.12
Insecta	Diptera	Tabanidae				Tabanidae 002	Blood	1		6	0.04 ± 0.02	0.10 ± 0.10	0.06 ± 0.06	0	0	0	0	0	0	0	0.05 ± 0.05	0.09 ± 0.09	0	0	0	0.06 ± 0.06
Insecta	Diptera	Tabanidae				Tabanidae 004	Blood	1		3	0.02 ± 0.01	0	0.11 ± 0.11	0	0	0	0	0.04 ± 0.04	0	0.04 ± 0.04	0	0	0	0	0	0
Insecta	Diptera	Tachinidae	Phasiinae	Phasia		Tachinidae 006	Parasitoid	1		3	0.02 ± 0.01	0	0	0	0.05 ± 0.05	0	0	0.31 ± 0.17	0	0	0	0.09 ± 0.09	0	0	0	0.06 ± 0.06
Insecta	Diptera	Tachinidae	Phasiinae	Strongygaster		Tachinidae 011	Parasitoid	1		13	0.08 ± 0.04	0	0.28 ± 0.28	0	0.14 ± 0.14	0	0	0	0.25 ± 0.25	0	0.05 ± 0.05	0	0	0	0	0.18 ± 0.13
Insecta	Diptera	Tachinidae				Tachinidae 001	Parasitoid	1		41	0.26 ± 0.08	1.00 ± 0.73	0.06 ± 0.06	0	0.73 ± 0.34	0.25 ± 0.25	1.23 ± 0.56	0.31 ± 0.13	0	0	0.33 ± 0.21	0.27 ± 0.27	0	0	0	0.41 ± 0.26
Insecta	Diptera	Tachinidae				Tachinidae 002	Parasitoid	1		1	0.01 ± 0.01	0.10 ± 0.10	0	0	0	0	0	0.08 ± 0.08	0	0	0	0	0	0	0	0
Insecta	Diptera	Tachinidae				Tachinidae 003	Parasitoid	1		13	0.08 ± 0.03	0.20 ± 0.13	0.11 ± 0.11	0	0	0.25 ± 0.25	0	0.19 ± 0.12	0	0	0.24 ± 0.14	0	0.08 ± 0.08	0	0.25 ± 0.25	0
Insecta	Diptera	Tachinidae				Tachinidae 004	Parasitoid	1		18	0.11 ± 0.04	0	0	0	0.05 ± 0.05	0	0.08 ± 0.08	0.04 ± 0.04	0	0.04 ± 0.04	0.05 ± 0.05	0.45 ± 0.25	0.17 ± 0.11	0	0	0.35 ± 0.24
Insecta	Diptera	Tachinidae				Tachinidae 009	Parasitoid	1		8	0.05 ± 0.02	0	0.06 ± 0.06	0	0	0.25 ± 0.25	0	0	0	0	0	0	0.08 ± 0.08	0	0	0.06 ± 0.06
Insecta	Diptera	Tachinidae				Tachinidae 010	Parasitoid	1		1	0.01 ± 0.01	0	0	0	0	0	0	0.04 ± 0.04	0	0	0	0	0	0	0	0
Insecta	Diptera	Tachinidae				Tachinidae 016	Parasitoid	1		1	0.01 ± 0.01	0	0	0	0	0	0	0.04 ± 0.04	0	0	0	0	0	0	0	0.06 ± 0.06
Insecta	Diptera	Tachinidae				Tachinidae 036	Parasitoid		1	1	0.01 ± 0.01	0	0	0	0	0.25 ± 0.25	0	0.04 ± 0.04	0	0	0	0	0	0	0	0
Insecta	Diptera	Tanypezidae	Tanypezinae	Tanypeza		Tanypezidae 001	Unknown	1		1	0.01 ± 0.01	0	0	0	0	0.25 ± 0.25	0	0	0	0	0	0	0	0	0	0
Insecta	Diptera	Tephritidae	Tephritinae	Campiglossa		Tephritidae 014	Herbivore	1		2	0.01 ± 0.01	0.10 ± 0.10	0	0	0.05 ± 0.05	0	0	0.08 ± 0.08	0	0	0	0	0	0.17 ± 0.17	0	0
Insecta	Diptera	Tephritidae	Tephritinae	Euaresta		Tephritidae 006	Herbivore	1		3	0.02 ± 0.01	0	0.06 ± 0.06	0	0	0	0	0.04 ± 0.04	0	0	0	0	0.08 ± 0.08	0	0	0.06 ± 0.06
Insecta	Diptera	Tephritidae	Tephritinae	Neaspilota		Tephritidae 009	Herbivore	1		2	0.01 ± 0.01	0	0	0	0	0.50 ± 0.50	0	0.27 ± 0.13	0	0	0	0	0	0	0	0
Insecta	Diptera	Tephritidae	Tephritinae	Neotephritis		Tephritidae 001	Herbivore	1		3	0.02 ± 0.01	0	0	0	0.05 ± 0.05	0	0	1	0.25 ± 0.25	0	0.05 ± 0.05	0	0	0	0.25 ± 0.25	0
Insecta	Diptera	Tephritidae	Tephritinae	Oxyna		Tephritidae 002	Herbivore	1		17	0.11 ± 0.03	0.20 ± 0.20	0.06 ± 0.06	0	0.09 ± 0.06	0.25 ± 0.25	0.15 ± 0.10	0.04 ± 0.04	0.75 ± 0.75	0.04 ± 0.04	0.19 ± 0.15	0	0	0.17 ± 0.17	0	0.12 ± 0.08
Insecta	Diptera	Tephritidae	Tephritinae	Terellia		Tephritidae 003	Herbivore	1		133	0.84 ± 0.36	0.10 ± 0.10	0.44 ± 0.27	0	1.09 ± 0.58	0	1.08 ± 0.92		0	0.38 ± 0.24	0.38 ± 0.18	5.73 ± 4.87	0.08 ± 0.08	0	0	0.82 ± 0.44
Insecta	Diptera	Tephritidae	Trypetinae	Rhagoletotrypeta		Tephritidae 007	Herbivore	1		2	0.01 ± 0.01	0	0	0	0	0	0	0.23 ± 0.13	0	0	0.05 ± 0.05	0	0	0	0	0.06 ± 0.06
Insecta	Diptera	Tephritidae	Trypetinae	Strauzia		Tephritidae 005	Herbivore	1		3	0.02 ± 0.02	0	0	0	0	0	0	0	0	0	0	0	0	0	0.75 ± 0.75	0
Insecta	Diptera	Tephritidae				Tephritidae 004	Herbivore	1		21	0.13 ± 0.05	0	0.11 ± 0.08	0	0.23 ± 0.15	0.25 ± 0.25	0.38 ± 0.24	0	0	0.29 ± 0.25	0.10 ± 0.07	0.18 ± 0.12	0	0	0	0.18 ± 0.18
Insecta	Diptera	Tephritidae				Tephritidae 008	Herbivore	1		1	0.01 ± 0.01	0	0.06 ± 0.06	0	0	0	0	0	0	0	0	0	0	0	0	0
Insecta	Diptera	Tephritidae				Tephritidae 010	Herbivore	1		1	0.01 ± 0.01	0	0	0	0	0	0	0	0	0	0	0	0	0	0	0.06 ± 0.06
Insecta	Diptera	Therevidae	Therevinae	Cyclotelus		Therevidae 004	Predator	1		8	0.05 ± 0.03	0	0	0	0	0	0	0.19 ± 0.11	0	0.08 ± 0.08	0	0.09 ± 0.09	0	0	0	0.29 ± 0.29
Insecta	Diptera	Therevidae	Therevinae	Ozodiceromya		Therevidae 002	Predator	1		16	0.10 ± 0.04	0	0	0	0.36 ± 0.22	0	0.31 ± 0.24	0	0	0.17 ± 0.13	0.10 ± 0.10	0	0	0	0.25 ± 0.25	0
Insecta	Diptera	Therevidae	Therevinae	Thereva		Therevidae 001	Predator	1		16	0.10 ± 0.03	0.30 ± 0.21	0.11 ± 0.11	0	0.18 ± 0.11	0	0.08 ± 0.08	0.15 ± 0.12	0	0.04 ± 0.04	0.14 ± 0.10	0.18 ± 0.18	0	0	0	0.12 ± 0.12
Insecta	Diptera	Therevidae				Therevidae 003	Predator	1		3	0.02 ± 0.02	0	0	0	0	0	0	0	0	0.13 ± 0.13	0	0	0	0	0	0
Insecta	Diptera	Tipulidae	Limoniinae	Symplecta		Tipulidae 001	Detritivore	1		34	0.21 ± 0.07	0.20 ± 0.13	0.11 ± 0.11	0	0.27 ± 0.16	0	0.46 ± 0.27	0.08 ± 0.08	0.25 ± 0.25	0.08 ± 0.06	0.10 ± 0.07	0.09 ± 0.09	0	0	0.50 ± 0.50	0.53 ± 0.53
Insecta	Diptera	Tipulidae	Limoniinae			Tipulidae 003	Detritivore	1		1	0.01 ± 0.01	0	0	0	0	0	0	0.15 ± 0.15	0.25 ± 0.25	0	0	0	0	0	0	0
Insecta	Diptera	Tipulidae	Tipulinae			Tipulidae 002	Predator	1	1	4	0.03 ± 0.02	0	0.06 ± 0.06	0	0	0.50 ± 0.50	0	0.31 ± 0.21	0	0	0	0	0	0	0	0.06 ± 0.06
Insecta	Diptera	Tipulidae	Tipulinae			Tipulidae 004	Predator	1		4	0.03 ± 0.03	0.40 ± 0.40	0	0	0	0	0	0	0	0	0	0	0	0	0	0
Insecta	Diptera	Ulidiidae	Otitinae	Melieria		Ulidiidae 002	Detritivore	1	1	42	0.26 ± 0.07	1.40 ± 0.69	0.39 ± 0.16	0.33 ± 0.33	0.05 ± 0.05	0	0	0.04 ± 0.04	0.25 ± 0.25	0.08 ± 0.06	0.14 ± 0.10	0	0	0	0	0.82 ± 0.37
Insecta	Diptera	Ulidiidae	Ulidiinae	Chaetopsis		Ulidiidae 001	Detritivore	1		3	0.02 ± 0.01	0.10 ± 0.10	0.06 ± 0.06	0	0	0	0	0.04 ± 0.04	0	0.04 ± 0.04	0	0	0	0	0	0
Insecta	Diptera	Ulidiidae	Ulidiinae	Eumetopiella		Ulidiidae 003	Detritivore		1	1	0.01 ± 0.01	0	0.06 ± 0.06	0	0	0	0	0	0	0	0.05 ± 0.05	0	0	0	0	0
Insecta	Ephemeroptera	Baetidae	Baetinae	Callibaetis		Baetidae 002	Unknown	1		6	0.04 ± 0.03	0	0	0	0.18 ± 0.18	0	0	0	0	0	0	0.09 ± 0.09	0	0	0	0.06 ± 0.06
Insecta	Ephemeroptera	Baetidae				Baetidae 001	Unknown	1		4	0.03 ± 0.02	0	0	0	0	0	0	0	0	0	0	0.36 ± 0.36	0	0	0	0
Insecta	Ephemeroptera	Baetidae				Baetidae 003	Unknown	1		2	0.01 ± 0.01	0	0	0	0	0	0	0	0	0	0	0.09 ± 0.09	0.08 ± 0.08	0	0	0
Insecta	Ephemeroptera	Leptophlebiidae				Leptophlebiidae 001	Detritivore	1		3	0.02 ± 0.01	0	0	0	0	0	0	5.65 ± 0.173	0	0.13 ± 0.13	0	0	0	0	0	0
Insecta	Hemiptera	Alydidae	Alydinae	Alydus	eurinus	Alydidae 001	Herbivore	1		6	0.04 ± 0.03	0	0	0	0	0	0	0.42 ± 0.42	0	0	0	0.55 ± 0.39	0	0	0	0
Insecta	Hemiptera	Anthocoridae	Anthocorinae	Orius		Anthocoridae 001	Predator	1		427	2.69 ± 0.42	1.20 ± 0.70	0.89 ± 0.28	1.17 ± 0.79	3.09 ± 1.11	3.00 ± 1.78	2.08 ± 0.90	0	9.50 ± 5.72	0.92 ± 0.43	3.19 ± 1.41	6.45 ± 1.84	1.17 ± 0.67	0.50 ± 0.22	1.50 ± 0.96	4.29 ± 1.49
Insecta	Hemiptera	Anthocoridae	Lyctocorinae	Xylocoris		Anthocoridae 003	Predator	1		24	0.15 ± 0.09	1.10 ± 1.10	0	0.17 ± 0.17	0.18 ± 0.18	0	0	3.04 ± 2.20	0	0	0	0.09 ± 0.09	0.58 ± 0.58	1.83 ± 1.83	0	0
Insecta	Hemiptera	Aphididae	Anoeciinae	Anoecia		Aphididae 013	Herbivore	1		2	0.01 ± 0.01	0	0	0	0	0	0	0	0.50 ± 0.50	0	0	0	0	0	0	0
Insecta	Hemiptera	Aphididae	Calaphidinae	Therioaphis		Aphididae 005	Herbivore	1		223	1.40 ± 0.50	0	0.22 ± 0.17	0.83 ± 0.83	1.91 ± 1.68	0	0.08 ± 0.08	0.58 ± 0.39	0.75 ± 0.75	0.33 ± 0.16	0.14 ± 0.10	6.73 ± 3.21	0.17 ± 0.17	0	0	0.18 ± 0.13
Insecta	Hemiptera	Aphididae	Saltusaphidinae	Iziphya		Aphididae 006	Herbivore	1		2	0.01 ± 0.01	0	0	0.33 ± 0.33	0	0	0	9.38 ± 3.43	0	0	0	0	0	0	0	0
Insecta	Hemiptera	Aphididae				Aphididae 001	Herbivore		1	85	0.53 ± 0.29	0	0.28 ± 0.16	0	0.14 ± 0.07	0	0.23 ± 0.12	9.85 ± 7.78	0	2.04 ± 1.76	0.81 ± 0.48	0	0	0	3.25 ± 3.25	0.18 ± 0.13
Insecta	Hemiptera	Aphididae				Aphididae 002	Herbivore	1		2839	17.86 ± 4.94	8.60 ± 5.15	4.33 ± 3.49	1.33 ± 0.76	20.32 ± 13.76	4.50 ± 4.17	32.92 ± 22.97	5.88 ± 2.94	3.50 ± 2.18	24.04 ± 10.75	11.81 ± 5.27	0.09 ± 0.09	64.83 ± 49.79	0.17 ± 0.17	56.75 ± 55.42	24.71 ± 11.07
Insecta	Hemiptera	Aphididae				Aphididae 003	Herbivore	1	1	1050	6.60 ± 2.03	2.40 ± 1.18	1.06 ± 0.94	0.17 ± 0.17	1.32 ± 0.94	0.25 ± 0.25	2.23 ± 1.58	0.08 ± 0.08	0.25 ± 0.25	8.25 ± 4.65	7.38 ± 4.89	0.36 ± 0.24	0.58 ± 0.40	0.33 ± 0.21	42.25 ± 42.25	14.65 ± 6.38
Insecta	Hemiptera	Aphididae				Aphididae 004	Herbivore	1	1	736	4.63 ± 1.72	0	1.83 ± 1.34	0.33 ± 0.33	5.18 ± 3.27	9.75 ± 9.75	8.69 ± 5.39	0	0.50 ± 0.50	3.75 ± 3.32	16.19 ± 11.22	0.27 ± 0.14	0	0	0.75 ± 0.75	2.41 ± 1.57
Insecta	Hemiptera	Aphididae				Aphididae 007	Herbivore	1		2	0.01 ± 0.01	0	0	0	0	0.50 ± 0.50	0	0	0	0	0	0	0	0	0	0
Insecta	Hemiptera	Aphididae				Aphididae 008	Herbivore	1		1	0.01 ± 0.01	0	0	0	0	0	0	0.31 ± 0.15	0	0	0	0	0	0	0	0
Insecta	Hemiptera	Aphididae				Aphididae 009	Herbivore		1	1	0.01 ± 0.01	0	0	0	0.05 ± 0.05	0	0	0	0	0	0	0	0	0	0	0
Insecta	Hemiptera	Aphididae				Aphididae 010	Herbivore	1		109	0.69 ± 0.52	0	0	0	3.64 ± 3.64	0	6.15 ± 6.15	0	0	0.79 ± 0.75	0.19 ± 0.15	0.18 ± 0.12	0	0	0	0.12 ± 0.12
Insecta	Hemiptera	Aphididae				Aphididae 012	Herbivore	1		2	0.01 ± 0.01	0.10 ± 0.10	0	0	0	0	0	1.85 ± 1.85	0	0.04 ± 0.04	0	0	0	0	0	0
Insecta	Hemiptera	Aphididae				Aphididae 018	Herbivore	1		4	0.03 ± 0.02	0	0	0	0	0	0	0	0	0	0	0.36 ± 0.36	0	0	0	0
Insecta	Hemiptera	Aphididae				Aphididae 024	Herbivore	1		48	0.30 ± 0.30	0	0	0	0	0	0	0	0	0	0	0	4.00 ± 4.00	0	0	0
Insecta	Hemiptera	Aphididae				Aphididae 025	Herbivore	1		7	0.04 ± 0.04	0	0	0	0	0	0	0	0	0.29 ± 0.29	0	0	0	0	0	0
Insecta	Hemiptera	Aphididae				Aphididae 026	Herbivore	1		59	0.37 ± 0.37	0	0	0	2.68 ± 2.68	0	0	0	0	0	0	0	0	0	0	0
Insecta	Hemiptera	Aphrophoridae	Aprophorinae	Lepyronia		Aphrophoridae 004	Herbivore	1		1	0.01 ± 0.01	0	0	0	0	0	0	0	0	0	0	0.09 ± 0.09	0	0	0	0
Insecta	Hemiptera	Aphrophoridae	Aprophorinae	Philaenus	sp. 1	Aphrophoridae 002	Herbivore	1		2	0.01 ± 0.01	0	0	0	0	0	0	0	0	0	0	0.18 ± 0.18	0	0	0	0
Insecta	Hemiptera	Aphrophoridae	Aprophorinae	Philaenus	sp. 2	Aphrophoridae 003	Herbivore	1		7	0.04 ± 0.04	0	0	0	0	0	0	0.08 ± 0.08	0	0	0	0.63 ± 0.54	0	0	0	0
Insecta	Hemiptera	Aphrophoridae	Aprophorinae	Philaronia		Aphrophoridae 001	Herbivore	1		12	0.08 ± 0.05	0	0	1.17 ± 1.17	0	0	0	0	0	0.04 ± 0.04	0	0.27 ± 0.14	0.08 ± 0.08	0	0	0
Insecta	Hemiptera	Berytidae	Metacanthinae	Jalysus		Berytidae 001	Herbivore	1		2	0.01 ± 0.01	0	0	0	0	0	0	0	0	0	0	0	0	0	0	0.12 ± 0.12
Insecta	Hemiptera	Caliscelidae	Caliscelinae	Bruchomorpha	dorsata	Caliscelidae 002	Herbivore	1		2	0.01 ± 0.01	0	0	0	0.09 ± 0.06	0	0.08 ± 0.08	0	0	0	0	0	0	0	0	0
Insecta	Hemiptera	Calophyidae				Calophyidae 001	Herbivore	1		1	0.01 ± 0.01	0	0	0	0	0	0	0	0	0.04 ± 0.04	0	0	0	0	0	0
Insecta	Hemiptera	Cicadellidae	Aphrodinae	Xestocephalus		Cicadellidae 026	Herbivore	1		1	0.01 ± 0.01	0	0	0	0	0	0	0	0	0	0	0.09 ± 0.09	0	0	0	0
Insecta	Hemiptera	Cicadellidae	Cicadellinae	Gloridonus		Cicadellidae 084	Herbivore	1		1	0.01 ± 0.01	0	0	0.17 ± 0.17	0	0	0	0	0	0	0	0	0	0	0	0
Insecta	Hemiptera	Cicadellidae	Deltocephalinae	Athysanella	sp. 1	Cicadellidae 010	Herbivore	1		31	0.19 ± 0.07	0	0	0	0.55 ± 0.38	0	0.62 ± 0.62	0.12 ± 0.08	1.00 ± 1.00	0.17 ± 0.13	0.19 ± 0.19	0.63 ± 0.43	0	0	0	0
Insecta	Hemiptera	Cicadellidae	Deltocephalinae	Athysanella	sp. 2	Cicadellidae 101	Herbivore	1		6	0.04 ± 0.03	0	0	0.83 ± 0.83	0	0	0	0.81 ± 0.27	0.25 ± 0.25	0	0	0	0	0	0	0
Insecta	Hemiptera	Cicadellidae	Deltocephalinae	Athysanus		Cicadellidae 009	Herbivore	1	1	28	0.18 ± 0.05	0.40 ± 0.31	0	0	0.27 ± 0.12	0	0.15 ± 0.10	0	0.25 ± 0.25	0.13 ± 0.09	0	0.36 ± 0.20	0	0	0	0.59 ± 0.32
Insecta	Hemiptera	Cicadellidae	Deltocephalinae	Balclutha		Cicadellidae 001	Herbivore	1		96	0.60 ± 0.12	0.60 ± 0.43	0.11 ± 0.08	0	0.50 ± 0.28	1.50 ± 0.87	0.85 ± 0.46	0.12 ± 0.06	0.75 ± 0.75	0.71 ± 0.314	0.57 ± 0.19	1.73 ± 1.02	0	0.17 ± 0.17	0.25 ± 0.25	0.76 ± 0.48
Insecta	Hemiptera	Cicadellidae	Deltocephalinae	Cosmotettix		Cicadellidae 018	Herbivore	1		9	0.06 ± 0.03	0	0.06 ± 0.06	0	0.05 ± 0.05	0	0.08 ± 0.08	0	0	0.04 ± 0.04	0	0.45 ± 0.37	0	0	0	0.06 ± 0.06
Insecta	Hemiptera	Cicadellidae	Deltocephalinae	Doratura	stylata	Cicadellidae 019	Herbivore	1		120	0.75 ± 0.37	0.10 ± 0.10	0.06 ± 0.06	0.83 ± 0.83	1.00 ± 0.91	0.25 ± 0.25	0	0.12 ± 0.08	0	0.17 ± 0.17	0.10 ± 0.07	7.45 ± 4.75	0	0.17 ± 0.17	0	0.12 ± 0.08
Insecta	Hemiptera	Cicadellidae	Deltocephalinae	Driotura	grammaroides	Cicadellidae 023	Herbivore	1		1	0.01 ± 0.01	0	0	0	0.05 ± 0.05	0	0	0.38 ± 0.22	0	0	0	0	0	0	0	0
Insecta	Hemiptera	Cicadellidae	Deltocephalinae	Endria	inimicus	Cicadellidae 005	Herbivore	1		100	0.63 ± 0.22	2.30 ± 2.30	0	0	2.23 ± 1.02	0	1.54 ± 1.07	0.04 ± 0.04	0.75 ± 0.75	0.21 ± 0.15	0.24 ± 0.24	1.00 ± 0.63	0.08 ± 0.08	0	0	0.12 ± 0.12
Insecta	Hemiptera	Cicadellidae	Deltocephalinae	Errastunus	ocellaris	Cicadellidae 007	Herbivore	1		49	0.31 ± 0.09	0.10 ± 0.10	0	0.17 ± 0.17	0.77 ± 0.46	0	0.46 ± 0.46	0	0.50 ± 0.50	0.04 ± 0.04	0.19 ± 0.15	1.27 ± 0.70	0.17 ± 0.11	0	0	0.35 ± 0.30
Insecta	Hemiptera	Cicadellidae	Deltocephalinae	Flexamia		Cicadellidae 040	Herbivore	1		1	0.01 ± 0.01	0	0	0	0	0	0	0.19 ± 0.19	0	0	0	0.09 ± 0.09	0	0	0	0
Insecta	Hemiptera	Cicadellidae	Deltocephalinae	Graminella		Cicadellidae 048	Herbivore	1		8	0.05 ± 0.04	0	0	0	0.14 ± 0.14	0	0.23 ± 0.23	0.04 ± 0.04	0	0	0.24 ± 0.24	0	0	0	0	0
Insecta	Hemiptera	Cicadellidae	Deltocephalinae	Hecalus		Cicadellidae 039	Herbivore	1		1	0.01 ± 0.01	0	0	0	0	0	0	0	0	0	0	0.09 ± 0.09	0	0	0	0
Insecta	Hemiptera	Cicadellidae	Deltocephalinae	Laevicephalus	sp. 1	Cicadellidae 037	Herbivore	1		7	0.04 ± 0.02	0	0	0.33 ± 0.33	0	0	0	0	0	0	0	0.45 ± 0.25	0	0	0	0
Insecta	Hemiptera	Cicadellidae	Deltocephalinae	Laevicephalus	sp. 2	Cicadellidae 090	Herbivore	1		8	0.05 ± 0.05	0	0	0	0.36 ± 0.36	0	0	0	0	0	0	0	0	0	0	0
Insecta	Hemiptera	Cicadellidae	Deltocephalinae	Limotettix	sp. 1	Cicadellidae 017	Herbivore	1		4	0.03 ± 0.02	0.10 ± 0.10	0	0	0	0	0	0.04 ± 0.04	0	0	0	0.27 ± 0.27	0	0.17 ± 0.17	0	0
Insecta	Hemiptera	Cicadellidae	Deltocephalinae	Limotettix	sp. 2	Cicadellidae 070	Herbivore		1	2	0.01 ± 0.01	0	0	0	0.05 ± 0.05	0	0.08 ± 0.08	0	0	0	0	0	0	0	0	0
Insecta	Hemiptera	Cicadellidae	Deltocephalinae	Macrosteles	sp. 1	Cicadellidae 002	Herbivore	1	1	2118	13.32 ± 2.33	8.20 ± 2.04	2.33 ± 0.68	8.83 ± 2.91	15.32 ± 4.51	19.25 ± 4.15	18.54 ± 6.60	0.04 ± 0.04	2.00 ± 1.35	28.71 ± 8.51	6.33 ± 1.58	5.54 ± 3.70	32.92 ± 22.30	2.00 ± 0.86	10.50 ± 4.13	9.47 ± 2.88
Insecta	Hemiptera	Cicadellidae	Deltocephalinae	Macrosteles	sp. 2	Cicadellidae 091	Herbivore	1		1	0.01 ± 0.01	0	0	0	0	0	0	10.50 ± 1.97	0	0.04 ± 0.04	0	0	0	0	0	0
Insecta	Hemiptera	Cicadellidae	Deltocephalinae	Polyamia	sp. 1	Cicadellidae 102	Herbivore	1		5	0.03 ± 0.03	0	0	0	0.05 ± 0.05	0	0	0	1.00 ± 1.00	0	0	0	0	0	0	0
Insecta	Hemiptera	Cicadellidae	Deltocephalinae	Polyamia	sp. 2	Cicadellidae 030	Herbivore	1		5	0.03 ± 0.02	0	0	0	0	0	0	0	0	0	0	0.45 ± 0.31	0	0	0	0
Insecta	Hemiptera	Cicadellidae	Deltocephalinae	Scaphytopius	sp. 1	Cicadellidae 014	Herbivore	1		4	0.03 ± 0.01	0	0	0	0.05 ± 0.05	0	0.08 ± 0.08	0	0	0	0	0	0.08 ± 0.08	0.17 ± 0.17	0	0.06 ± 0.06
Insecta	Hemiptera	Cicadellidae	Deltocephalinae	Scaphytopius	sp. 2	Cicadellidae 016	Herbivore	1		5	0.03 ± 0.03	0.10 ± 0.10	0	0	0.18 ± 0.11	0	0.31 ± 0.17	0.04 ± 0.04	0	0	0	0	0	0.17 ± 0.17	0	0
Insecta	Hemiptera	Cicadellidae	Deltocephalinae			Cicadellidae 008	Herbivore	1		14	0.09 ± 0.04	0	0	0	0.14 ± 0.14	0	0.23 ± 0.23	0	0	0.25 ± 0.17	0	0.27 ± 0.27	0	0	0.25 ± 0.25	0
Insecta	Hemiptera	Cicadellidae	Ledrinae	Xerophloea		Cicadellidae 047	Herbivore	1		1	0.01 ± 0.01	0	0	0	0	0	0	0	0	0	0	0.09 ± 0.09	0	0	0	0
Insecta	Hemiptera	Cicadellidae	Megophthalminae	Agallia		Cicadellidae 012	Herbivore	1		3	0.02 ± 0.01	0	0	0	0	0	0	0	0	0	0	0.09 ± 0.09	0	0	0	0.06 ± 0.06
Insecta	Hemiptera	Cicadellidae	Megophthalminae	Ceratagallia	agricola	Cicadellidae 006	Herbivore	1		52	0.33 ± 0.22	0.10 ± 0.10	0	0	2.09 ± 1.59	0	2.69 ± 2.61	0.04 ± 0.04	0	0	0	0.36 ± 0.15	0	0	0	0.06 ± 0.06
Insecta	Hemiptera	Cicadellidae	Megophthalminae			Cicadellidae 069	Herbivore		1	1	0.01 ± 0.01	0.10 ± 0.10	0	0	0	0	0	0	0	0	0	0	0	0	0	0
Insecta	Hemiptera	Cicadellidae	Typhlocybinae	Chlorotettix		Cicadellidae 015	Herbivore	1		2	0.01 ± 0.01	0	0	0	0	0	0	0	0	0	0	0.09 ± 0.09	0	0	0	0
Insecta	Hemiptera	Cicadellidae	Typhlocybinae	Dikraneura		Cicadellidae 103	Herbivore	1		7	0.04 ± 0.03	0	0	0	0.23 ± 0.23	0	0	0.31 ± 0.31	0	0	0	0.18 ± 0.12	0	0	0	0
Insecta	Hemiptera	Cicadellidae	Typhlocybinae	Empoasca	sp. 1	Cicadellidae 013	Herbivore	1		6	0.04 ± 0.02	0	0	0	0.14 ± 0.10	0	0	0.04 ± 0.04	0	0.04 ± 0.04	0	0.09 ± 0.09	0	0.17 ± 0.17	0	0
Insecta	Hemiptera	Cicadellidae	Typhlocybinae	Empoasca	sp. 2	Cicadellidae 035	Herbivore	1		15	0.09 ± 0.05	0.10 ± 0.10	0	0.17 ± 0.17	0.05 ± 0.05	0	0	0	0	0	0	0.09 ± 0.09	0.25 ± 0.25	0	0	0.47 ± 0.47
Insecta	Hemiptera	Cicadellidae	Typhlocybinae	Empoasca	sp. 3	Cicadellidae 085	Herbivore	1		1	0.01 ± 0.01	0	0	0	0.05 ± 0.05	0	0	0	0	0	0	0	0	0	0	0
Insecta	Hemiptera	Cicadellidae	Typhlocybinae	Forcipata		Cicadellidae 051	Herbivore	1		1	0.01 ± 0.01	0	0	0	0	0	0	0	0	0	0	0.09 ± 0.09	0	0	0	0
Insecta	Hemiptera	Cicadellidae				Cicadellidae 003	Herbivore	1	1	40	0.25 ± 0.07	0.60 ± 0.43	0.22 ± 0.17	1.17 ± 0.75	0.18 ± 0.14	1.50 ± 1.50	0.31 ± 0.24	0.50 ± 0.25	0	0.08 ± 0.08	0.10 ± 0.07	0	0	0.17 ± 0.17	0	0.24 ± 0.24
Insecta	Hemiptera	Cicadellidae				Cicadellidae 004	Herbivore	1		1	0.01 ± 0.01	0	0	0	0	0	0	0.04 ± 0.04	0.25 ± 0.25	0	0.05 ± 0.05	0	0	0	0	0
Insecta	Hemiptera	Cicadellidae				Cicadellidae 032	Herbivore	1		2	0.01 ± 0.01	0	0	0	0	0	0	0	0	0	0	0.18 ± 0.18	0	0	0	0
Insecta	Hemiptera	Cicadellidae				Cicadellidae 041	Herbivore	1		2	0.01 ± 0.01	0	0	0	0	0	0	0	0	0	0	0.09 ± 0.09	0.08 ± 0.08	0	0	0
Insecta	Hemiptera	Cicadellidae				Cicadellidae 042	Herbivore	1		4	0.03 ± 0.01	0	0	0	0	0	0	0.04 ± 0.04	0	0	0	0.27 ± 0.14	0	0	0	0.06 ± 0.06
Insecta	Hemiptera	Cicadellidae				Cicadellidae 043	Herbivore	1		7	0.04 ± 0.02	0	0	0	0.05 ± 0.05	0	0.08 ± 0.08	0	0	0.04 ± 0.04	0	0.45 ± 0.21	0	0	0	0
Insecta	Hemiptera	Cicadellidae				Cicadellidae 044	Herbivore	1		7	0.04 ± 0.03	0	0	0	0.09 ± 0.06	0	0.15 ± 0.10	0	0	0	0	0.45 ± 0.37	0	0	0	0
Insecta	Hemiptera	Cicadellidae				Cicadellidae 045	Herbivore	1		16	0.10 ± 0.04	0.30 ± 0.30	0	0	0.05 ± 0.05	0	0.08 ± 0.08	0.38 ± 0.23	0	0.08 ± 0.08	0	0.18 ± 0.12	0.08 ± 0.08	0	0	0.41 ± 0.31
Insecta	Hemiptera	Cicadellidae				Cicadellidae 046	Herbivore	1		13	0.08 ± 0.05	0	0	0	0	0	0	0.19 ± 0.19	0	0.21 ± 0.21	0.24 ± 0.24	0.09 ± 0.09	0	0	0	0.06 ± 0.06
Insecta	Hemiptera	Cicadellidae				Cicadellidae 049	Herbivore	1		1	0.01 ± 0.01	0.10 ± 0.10	0	0	0	0	0	0	0	0	0	0	0	0	0	0
Insecta	Hemiptera	Cicadellidae				Cicadellidae 052	Herbivore	1		3	0.02 ± 0.02	0	0	0	0	0	0	0	0	0.13 ± 0.13	0	0	0	0	0	0
Insecta	Hemiptera	Cicadellidae				Cicadellidae 056	Herbivore	1		3	0.02 ± 0.01	0	0	0	0	0	0	0	0	0	0	0.18 ± 0.18	0	0	0	0.06 ± 0.06
Insecta	Hemiptera	Cicadellidae				Cicadellidae 098	Herbivore		1	1	0.01 ± 0.01	0	0	0	0	0	0	0	0	0.04 ± 0.04	0	0	0	0	0	0
Insecta	Hemiptera	Cicadellidae				Cicadellidae 099	Herbivore	1		1	0.01 ± 0.01	0.10 ± 0.10	0	0	0	0	0	0.04 ± 0.04	0	0	0	0	0	0	0	0
Insecta	Hemiptera	Cicadellidae				Cicadellidae 100	Herbivore	1		1	0.01 ± 0.01	0	0	0.17 ± 0.17	0	0	0	0	0	0	0	0	0	0	0	0
Insecta	Hemiptera	Cixiidae				Cixiidae 001	Herbivore	1		1	0.01 ± 0.01	0	0.06 ± 0.06	0	0	0	0	0.19 ± 0.19	0	0	0.05 ± 0.05	0	0	0	0	0
Insecta	Hemiptera	Coreidae				Coreidae 003	Unknown	1		1	0.01 ± 0.01	0.10 ± 0.10	0	0	0	0	0	0.27 ± 0.12	0	0	0	0	0	0	0	0
Insecta	Hemiptera	Cydnidae	Sehirinae	Sehirus	cinctus	Cydnidae 001	Herbivore	1		9	0.06 ± 0.03	0	0	0	0.05 ± 0.05	0	0.08 ± 0.08	0	0	0.04 ± 0.04	0	0.18 ± 0.18	0	0	0	0
Insecta	Hemiptera	Delphacidae	Delphacinae	Muirodelphax		Delphacidae 001	Herbivore	1	1	73	0.46 ± 0.11	0.10 ± 0.10	0	0.17 ± 0.17	1.09 ± 0.65	0.25 ± 0.25	0.62 ± 0.35	0.46 ± 0.19	0.75 ± 0.75	0.54 ± 0.20	0.33 ± 0.14	1.00 ± 0.57	0.17 ± 0.11	0.67 ± 0.67	0	0.35 ± 0.19
Insecta	Hemiptera	Delphacidae	Delphacinae	Pissonotus		Delphacidae 007	Herbivore	1	1	2	0.01 ± 0.01	0	0	0	0.09 ± 0.91	0	0	0	0	0	0	0	0	0	0	0
Insecta	Hemiptera	Delphacidae	Delphacinae	Sogatella		Delphacidae 002	Herbivore	1		80	0.50 ± 0.09	0.30 ± 0.30	0	0	0.59 ± 0.21	0.50 ± 0.29	0.85 ± 0.32	0	0.25 ± 0.25	0.50 ± 0.20	0.43 ± 0.20	1.09 ± 0.61	0	0.83 ± 0.83	0.25 ± 0.25	1.35 ± 0.41
Insecta	Hemiptera	Delphacidae	Delphacinae	Stobaera		Delphacidae 004	Herbivore	1		1	0.01 ± 0.01	0	0	0	0	0	0	0	0	0	0	0	0	0	0.25 ± 0.25	0
Insecta	Hemiptera	Delphacidae				Delphacidae 003	Herbivore	1		1	0.01 ± 0.01	0	0	0	0	0	0	0.19 ± 0.19	0	0.04 ± 0.04	0	0	0	0	0	0
Insecta	Hemiptera	Delphacidae				Delphacidae 005	Herbivore	1		1	0.01 ± 0.01	0	0	0	0	0	0	0	0	0	0	0	0	0	0	0.06 ± 0.06
Insecta	Hemiptera	Delphacidae				Delphacidae 014	Herbivore	1		12	0.08 ± 0.04	0	0	0	0.14 ± 0.14	0	0	0.23 ± 0.17	0.50 ± 0.50	0	0	0	0.58 ± 0.42	0	0	0
Insecta	Hemiptera	Delphacidae				Delphacidae 015	Herbivore	1		5	0.03 ± 0.02	0	0	0	0.14 ± 0.14	0	0	0	0.25 ± 0.25	0.04 ± 0.04	0	0	0	0	0	0
Insecta	Hemiptera	Geocoridae	Geocorinae	Geocoris	bullatus	Geocoridae 001	Predator	1	1	19	0.12 ± 0.06	0	0	0	0.09 ± 0.06	0	0.08 ± 0.08	0	1.00 ± 0.58	0	0.14 ± 0.10	0	0	0	0	0.29 ± 0.24
Insecta	Hemiptera	Geocoridae	Geocorinae	Geocoris	uliginosus	Geocoridae 002	Predator	1		2	0.01 ± 0.01	0	0	0	0.05 ± 0.05	0	0.08 ± 0.08	1.08 ± 0.67	0	0	0	0	0	0	0.25 ± 0.25	0
Insecta	Hemiptera	Issidae				Issidae 001	Herbivore	1		1	0.01 ± 0.01	0	0	0	0	0	0	0.08 ± 0.05	0	0	0	0.09 ± 0.09	0	0	0	0
Insecta	Hemiptera	Lygaeidae	Orsillinae	Nysius		Lygaeidae 001	Herbivore			46	0.29 ± 0.12	0	1.33 ± 0.90	0	0.05 ± 0.05	0	0	0	0	0.08 ± 0.08	0.90 ± 0.76	0.09 ± 0.09	0.17 ± 0.11	0.50 ± 0.50	0	0.65 ± 0.48
Insecta	Hemiptera	Lygaeidae	Orsillinae			Lygaeidae 003	Herbivore	1		2	0.01 ± 0.01	0	0	0	0	0	0	0	0	0	0.05 ± 0.05	0	0	0	0	0.06 ± 0.06
Insecta	Hemiptera	Lygaeidae	Orsillinae			Lygaeidae 004	Herbivore	1		1	0.01 ± 0.01	0	0	0	0.05 ± 0.05	0	0.08 ± 0.08	0	0	0	0	0	0	0	0	0
Insecta	Hemiptera	Membracidae	Membracinae	Enchenopa	sp. 1	Membracidae 003	Herbivore	1		10	0.06 ± 0.04	0	0	0	0	0	0	0.23 ± 0.23	0	0	0	0.91 ± 0.48	0	0	0	0
Insecta	Hemiptera	Membracidae	Membracinae	Enchenopa	sp. 2	Membracidae 004	Herbivore	1		5	0.03 ± 0.03	0	0	0	0	0	0	4.42 ± 1.51	0	0	0	0.45 ± 0.45	0	0	0	0
Insecta	Hemiptera	Miridae	Bryocorinae			Miridae 009	Herbivore	1		8	0.05 ± 0.04	0	0	0	0.05 ± 0.05	1.50 ± 1.50	0.08 ± 0.08	10.38 ± 2.42	0	0	0	0	0	0	0	0.06 ± 0.06
Insecta	Hemiptera	Miridae	Mirinae	Adelphocoris		Miridae 004	Herbivore	1	1	213	1.34 ± 0.36	1.50 ± 1.13	1.00 ± 0.50	0	0.77 ± 0.39	0.50 ± 0.50	1.08 ± 0.64	3.12 ± 1.34	0	0.38 ± 0.22	1.10 ± 0.50	5.27 ± 3.17	0.08 ± 0.08	0.83 ± 0.65	0	2.76 ± 1.73
Insecta	Hemiptera	Miridae	Mirinae	Lygus	lineolaris	Miridae 001	Herbivore	1		535	3.36 ± 0.57	2.00 ± 0.97	4.05 ± 1.69	0.83 ± 0.48	2.63 ± 1.17	2.50 ± 1.19	4.08 ± 1.90	0	11.5 ± 11.25	0.88 ± 0.42	6.57 ± 2.41	2.73 ± 0.81	4.00 ± 2.46	0.50 ± 0.34	0.50 ± 0.50	6.29 ± 2.31
Insecta	Hemiptera	Miridae	Mirinae	Lygus	sp. 1	Miridae 005	Herbivore	1		201	1.26 ± 0.32	1.60 ± 1.28	0.89 ± 0.46	0.33 ± 0.33	0.55 ± 0.28	1.00 ± 1.00	0.54 ± 0.31	0	0.50 ± 0.50	1.04 ± 0.73	2.24 ± 1.29	1.18 ± 0.54	0.08 ± 0.08	1.33 ± 0.67	0.25 ± 0.25	3.18 ± 2.00
Insecta	Hemiptera	Miridae	Mirinae	Lygus	sp. 2	Miridae 011	Herbivore	1	1	1	0.01 ± 0.01	0	0	0	0	0	0	4.27 ± 2.00	0	0	0	0.09 ± 0.09	0	0	0	0
Insecta	Hemiptera	Miridae	Mirinae	Trigonotylus	sp. 1	Miridae 008	Herbivore	1		5	0.03 ± 0.02	0	0	0	0	0	0	0	0	0.13 ± 0.13	0	0.18 ± 0.18	0	0	0	0
Insecta	Hemiptera	Miridae	Mirinae	Trigonotylus	sp. 2	Miridae 002	Herbivore	1		988	6.21 ± 2.63	4.20 ± 2.11	0.56 ± 0.44	0.83 ± 0.65	2.73 ± 1.77	1.50 ± 0.87	4.08 ± 2.95	0	0	8.63 ± 4.80	3.29 ± 2.30	0.09 ± 0.09	3.83 ± 2.49	0.33 ± 0.21	98.25 ± 97.58	8.47 ± 4.73
Insecta	Hemiptera	Miridae	Mirinae			Miridae 012	Herbivore	1		1	0.01 ± 0.01	0	0	0	0	0	0	0.08 ± 0.05	0	0	0	0.09 ± 0.09	0	0	0	0
Insecta	Hemiptera	Miridae	Mirinae			Miridae 030	Herbivore	1		1	0.01 ± 0.01	0	0	0	0	0	0	1.12 ± 0.31	0	0.04 ± 0.04	0	0	0	0	0	0
Insecta	Hemiptera	Miridae	Orthotylinae	Slaterocoris		Miridae 010	Herbivore	1		9	0.06 ± 0.03	0	0	0	0	0.25 ± 0.25	0	0.35 ± 0.20	0	0	0	0.36 ± 0.36	0.17 ± 0.17	0	0.25 ± 0.25	0.06 ± 0.06
Insecta	Hemiptera	Miridae				Miridae 003	Herbivore	1		16	0.10 ± 0.05	0.20 ± 0.20	0	0	0.09 ± 0.91	1.00 ± 1.00	0.15 ± 0.15	0.19 ± 0.19	0	0	0.14 ± 0.14	0	0	0.33 ± 0.33	0	0.29 ± 0.29
Insecta	Hemiptera	Miridae				Miridae 007	Herbivore	1		6	0.04 ± 0.03	0	0.06 ± 0.06	0	0	0	0	0.08 ± 0.05	0	0	0	0	0	0	0	0.29 ± 0.29
Insecta	Hemiptera	Miridae				Miridae 013	Herbivore	1		17	0.11 ± 0.10	1.60 ± 1.60	0	0	0	0	0	0.62 ± 0.62	0	0.08 ± 0.08	0	0	0	0	0	0
Insecta	Hemiptera	Miridae				Miridae 014	Herbivore	1		104	0.65 ± 0.62	0	0	0	0	0.25 ± 0.25	0	0	0	0.04 ± 0.04	0	0.09 ± 0.09	0	0	24.50 ± 24.50	0.12 ± 0.08
Insecta	Hemiptera	Miridae				Miridae 023	Herbivore	1		1	0.01 ± 0.01	0	0	0	0.05 ± 0.05	0	0	0	0	0	0	0	0	0	0	0
Insecta	Hemiptera	Miridae				Miridae 029	Herbivore	1		1	0.01 ± 0.01	0	0	0	0	0	0	0	0	0.04 ± 0.04	0	0	0	0	0	0
Insecta	Hemiptera	Miridae				Miridae 032	Herbivore	1		21	0.13 ± 0.13	0	0	3.50 ± 3.50	0	0	0	0	0	0	0	0	0	0	0	0
Insecta	Hemiptera	Nabidae	Nabinae	Nabis	americoferus	Nabidae 001	Predator	1	1	203	1.28 ± 0.32	1.50 ± 0.99	0.22 ± 0.10	0	1.14 ± 0.61	0.50 ± 0.29	1.31 ± 0.99	0	1.75 ± 1.03	1.67 ± 0.89	0.52 ± 0.24	1.45 ± 0.73	0.67 ± 0.31	0	0.25 ± 0.25	4.12 ± 2.39
Insecta	Hemiptera	Nabidae	Prostemmatinae	Pagasa		Nabidae 002	Predator	1		47	0.30 ± 0.12	0	0	0	0	0	0	0	0.25 ± 0.25	0	0	4.18 ± 1.28	0	0	0	0
Insecta	Hemiptera	Pentatomidae	Pentatominae	Aelia		Pentatomidae 007	Herbivore	1	1	4	0.03 ± 0.02	0	0	0.17 ± 0.17	0	0	0	0.58 ± 0.29	0	0	0	0.27 ± 0.19	0	0	0	0
Insecta	Hemiptera	Pentatomidae	Pentatominae	Cosmopepla	lintneriana	Pentatomidae 004	Herbivore	1		1	0.01 ± 0.01	0	0	0	0.05 ± 0.05	0	0.08 ± 0.08	0	0	0	0	0	0	0	0	0
Insecta	Hemiptera	Pentatomidae	Pentatominae	Euschistus		Pentatomidae 003	Herbivore	1		40	0.25 ± 0.06	0.30 ± 0.21	0.17 ± 0.12	0	0.27 ± 0.13	0.25 ± 0.25	0.08 ± 0.08	0.08 ± 0.08	0.25 ± 0.25	0.25 ± 0.12	0.29 ± 0.12	0.18 ± 0.12	0.17 ± 0.11	0.33 ± 0.33	0.25 ± 0.25	0.71 ± 0.42
Insecta	Hemiptera	Pentatomidae	Pentatominae	Neottiglossa		Pentatomidae 006	Herbivore	1		1	0.01 ± 0.01	0	0	0	0	0	0	0.04 ± 0.04	0	0	0	0.09 ± 0.09	0	0	0	0
Insecta	Hemiptera	Pentatomidae	Pentatominae	Thyanta		Pentatomidae 002	Herbivore	1		3	0.02 ± 0.01	0.20 ± 0.20	0	0	0	0	0	0.04 ± 0.04	0	0	0	0.09 ± 0.09	0	0.33 ± 0.33	0	0
Insecta	Hemiptera	Piesmatidae	Piesmatinae	Parapiesma		Piesmatidae 001	Herbivore	1		2	0.01 ± 0.01	0	0	0	0	0	0	0	0	0	0.05 ± 0.05	0	0	0	0	0.06 ± 0.06
Insecta	Hemiptera	Pseudococcidae				Pseudococcidae 001	Herbivore	1	1	28	0.18 ± 0.10	0	0	0.17 ± 0.17	0.14 ± 0.14	0	0	0	0	0	0	2.09 ± 1.35	0	0	0	0.06 ± 0.06
Insecta	Hemiptera	Pseudococcidae				Pseudococcidae 002	Herbivore	1		2	0.01 ± 0.01	0	0	0	0	0	0	0.15 ± 0.12	0	0	0	0	0	0	0	0.12 ± 0.12
Insecta	Hemiptera	Psyllidae	Psyllinae	Amorphicola		Psyllidae 007	Herbivore	1		10	0.06 ± 0.06	0	0	0	0.45 ± 0.45	0	0		0	0	0	0	0	0	0	0
Insecta	Hemiptera	Psyllidae				Psyllidae 001	Herbivore	1		5	0.03 ± 0.02	0	0	0	0	0	0	0	0	0	0	0.09 ± 0.09	0	0	0	0.18 ± 0.18
Insecta	Hemiptera	Psyllidae				Psyllidae 002	Herbivore	1		2	0.01 ± 0.01	0	0	0	0	0	0	0.04 ± 0.04	0	0	0.05 ± 0.05	0	0	0.17 ± 0.17	0	0
Insecta	Hemiptera	Psyllidae				Psyllidae 003	Herbivore	1		2	0.01 ± 0.01	0	0	0	0	0	0	0.04 ± 0.04	0	0	0	0.18 ± 0.18	0	0	0	0
Insecta	Hemiptera	Psyllidae				Psyllidae 004	Herbivore	1		5	0.03 ± 0.02	0	0	0	0	0	0	0.04 ± 0.04	0	0.04 ± 0.04	0	0.27 ± 0.19	0	0	0	0.06 ± 0.06
Insecta	Hemiptera	Reduviidae	Phymatinae	Lophoscutus		Reduviidae 001	Predator	1		1	0.01 ± 0.01	0	0	0	0	0	0	0.73 ± 0.44	0	0	0	0	0	0	0	0
Insecta	Hemiptera	Reduviidae				Reduviidae 002	Predator	1		1	0.01 ± 0.01	0	0	0	0	0	0	0	0	0	0	0	0	0	0	0.06 ± 0.06
Insecta	Hemiptera	Rhyparochromidae	Rhyparocrominae	Sphragisticus	nebulosus	Rhyparochromidae 001	Herbivore	1	1	48	0.30 ± 0.12	0.30 ± 0.21	0.06 ± 0.06	0.50 ± 0.50	0.18 ± 0.11	0	0.08 ± 0.08	0	5.00 ± 3.32	0.04 ± 0.04	0.33 ± 0.29	0	0	0.50 ± 0.34	0	0.24 ± 0.24
Insecta	Hemiptera	Scutelleridae	Pachycorinae			Scutelleridae 002	Herbivore	1		2	0.01 ± 0.01	0	0	0	0	0	0	0	0	0	0	0.18 ± 0.18	0	0	0	0
Insecta	Hemiptera	Tingidae				Tingidae 002	Herbivore	1		1	0.01 ± 0.01	0	0	0	0	0	0	0.04 ± 0.04	0	0	0	0	0	0	0.25 ± 0.25	0
Insecta	Hymenoptera	Aphelinidae	Aphelininae	Aphelinus		Aphelinidae 001	Parasitoid			7	0.04 ± 0.03	0	0	0	0	0	0	0	0	0	0	0	0	0	0.50 ± 0.50	0.29 ± 0.29
Insecta	Hymenoptera	Aphelinidae	Aphelininae	Centrodora		Aphelinidae 007	Parasitoid	1		2	0.01 ± 0.01	0	0	0	0	0	0	0.15 ± 0.15	0	0	0	0.09 ± 0.09	0.08 ± 0.08	0	0	0
Insecta	Hymenoptera	Aphelinidae				Aphelinidae 002	Parasitoid	1		1	0.01 ± 0.01	0	0.06 ± 0.06	0	0	0	0	0.46 ± 0.26	0	0	0	0	0	0	0	0
Insecta	Hymenoptera	Aphelinidae				Aphelinidae 004	Parasitoid	1		9	0.06 ± 0.03	0	0	0	0	0	0	0.04 ± 0.04	0	0.04 ± 0.04	0	0	0.50 ± 0.36	0	0	0.12 ± 0.12
Insecta	Hymenoptera	Apidae	Apinae	Apis	mellifera	Apidae 001	Pollinator	1		18	0.11 ± 0.05	0	0.17 ± 0.12	0	0.05 ± 0.05	0	0	0.04 ± 0.04	0	0	0.19 ± 0.13	0.18 ± 0.18	0	0	0	0.06 ± 0.06
Insecta	Hymenoptera	Apidae	Apinae	Bombus	melanopygus	Apidae 003	Pollinator	2		2	0.01 ± 0.01	0	0	0	0	0	0.04 ± 0.04	0	0	0.03 ± 0.03	0.09 ± 0.09	0	0	0	0	0
Insecta	Hymenoptera	Apidae	Xylocopinae	Xylocopa		Apidae 002	Pollinator	1		1	0.01 ± 0.01	0	0	0	0	0	0	0.04 ± 0.04	0	0	0	0	0	0	0	0
Insecta	Hymenoptera	Apidae				Apidae 004	Pollinator	1		1	0.01 ± 0.01	0	0	0	0	0	0	0.04 ± 0.04	0	0.04 ± 0.04	0	0	0	0	0	0
Insecta	Hymenoptera	Apidae				Apidae 005	Pollinator	1		1	0.01 ± 0.01	0	0	0	0	0	0	0	0	0	0	0	0	0	0	0
Insecta	Hymenoptera	Argidae	Sterictiphorinae	Schizocerella		Argidae 001	Herbivore	1		1	0.01 ± 0.01	0	0	0	0	0	0	0.04 ± 0.04	0	0	0.05 ± 0.05	0	0	0	0	0.06 ± 0.06
Insecta	Hymenoptera	Bembicidae	Bembicinae	Didineis		Bembicidae 002	Predator	1		1	0.01 ± 0.01	0	0	0	0.05 ± 0.05	0	0.08 ± 0.08	0.04 ± 0.04	0	0	0	0	0	0	0	0
Insecta	Hymenoptera	Bethylidae	Bethylinae	Bethylus		Bethylidae 006	Parasitoid	1		4	0.03 ± 0.02	0.10 ± 0.10	0	0	0.05 ± 0.05	0	0	0.08 ± 0.05	0	0	0	0.18 ± 0.18	0	0	0	0
Insecta	Hymenoptera	Bethylidae	Epyrinae	Epyris		Bethylidae 003	Parasitoid	1		1	0.01 ± 0.01	0	0	0	0	0.25 ± 0.25	0	0	0	0	0	0	0	0	0	0
Insecta	Hymenoptera	Bethylidae				Bethylidae 004	Parasitoid	1		2	0.01 ± 0.01	0	0	0	0	0.25 ± 0.25	0	0.04 ± 0.04	0	0	0	0	0	0	0	0.06 ± 0.06
Insecta	Hymenoptera	Bethylidae				Bethylidae 005	Parasitoid	1		1	0.01 ± 0.01	0	0	0	0	0	0	0.12 ± 0.08	0	0.04 ± 0.04	0	0	0	0	0	0
Insecta	Hymenoptera	Braconidae	Alysiinae			Braconidae 003	Parasitoid	1		4	0.03 ± 0.01	0	0	0	0.05 ± 0.05	0	0	0.15 ± 0.09	0.25 ± 0.25	0	0.10 ± 0.07	0	0	0	0	0
Insecta	Hymenoptera	Braconidae	Alysiinae			Braconidae 004	Parasitoid	1		4	0.03 ± 0.02	0	0.06 ± 0.06	0	0	0	0	0.04 ± 0.04	0	0	0.14 ± 0.10	0	0	0	0.25 ± 0.25	0
Insecta	Hymenoptera	Braconidae	Aphidiinae			Braconidae 009	Parasitoid	1	1	20	0.13 ± 0.05	0	0.11 ± 0.08	0	0.09 ± 0.91	0	0.15 ± 0.15	0	0	0.04 ± 0.04	0.14 ± 0.10	0.45 ± 0.45	0	0	1.25 ± 1.25	0
Insecta	Hymenoptera	Braconidae	Aphidiinae			Braconidae 038	Parasitoid	1		10	0.06 ± 0.02	0.20 ± 0.20	0	0	0.09 ± 0.91	0	0.15 ± 0.15	0	0	0.04 ± 0.04	0.05 ± 0.05	0	0	0	0.50 ± 0.50	0.12 ± 0.08
Insecta	Hymenoptera	Braconidae	Braconinae			Braconidae 042	Parasitoid	1		3	0.02 ± 0.01	0	0	0	0	0	0	0.42 ± 0.26	0	0	0	0.09 ± 0.09	0.17 ± 0.17	0	0	0
Insecta	Hymenoptera	Braconidae	Braconinae			Braconidae 079	Parasitoid	1		1	0.01 ± 0.01	0.10 ± 0.10	0	0	0	0	0	1.42 ± 111	0	0	0	0	0	0	0	0
Insecta	Hymenoptera	Braconidae	Cheloninae	Chelonus	sp. 1	Braconidae 015	Parasitoid	1		18	0.11 ± 0.05	0.10 ± 0.10	0	0	0.05 ± 0.05	0	0.08 ± 0.08	0.12 ± 0.08	0	0	0	0.09 ± 0.09	0	0.17 ± 0.17	0	0.18 ± 0.18
Insecta	Hymenoptera	Braconidae	Cheloninae	Chelonus	sp. 2	Braconidae 017	Parasitoid	1		60	0.38 ± 0.20	0.20 ± 0.20	0	0	0.09 ± 0.06	0.50 ± 0.50	0	0	0	0.08 ± 0.06	0.14 ± 0.10	0.73 ± 0.38	0	0	0	2.29 ± 1.77
Insecta	Hymenoptera	Braconidae	Cheloninae	Chelonus	sp. 3	Braconidae 018	Parasitoid	1		37	0.23 ± 0.09	0.40 ± 0.40	0	0	0.27 ± 0.13	0.50 ± 0.50	0.38 ± 0.21	0	0.25 ± 0.25	0.17 ± 0.13	0.10 ± 0.07	1.27 ± 1.08	0	0	0	0.29 ± 0.19
Insecta	Hymenoptera	Braconidae	Cheloninae			Braconidae 023	Parasitoid	1		1	0.01 ± 0.01	0	0	0	0	0	0	0.04 ± 0.04	0	0	0.05 ± 0.05	0	0	0	0	0
Insecta	Hymenoptera	Braconidae	Cheloninae			Braconidae 041	Parasitoid	1		1	0.01 ± 0.01	0	0	0	0	0	0	0.08 ± 0.08	0	0	0	0.09 ± 0.09	0	0	0	0
Insecta	Hymenoptera	Braconidae	Doryctinae	Aptenobracon		Braconidae 029	Parasitoid	1		2	0.01 ± 0.01	0.10 ± 0.10	0	0	0	0	0	0	0	0.04 ± 0.04	0	0	0	0.17 ± 0.17	0	0
Insecta	Hymenoptera	Braconidae	Euphorinae	Chrysopophthorus		Braconidae 012	Parasitoid	1		9	0.06 ± 0.02	0	0	0	0	0	0	0.04 ± 0.04	0	0.04 ± 0.04	0	0.18 ± 0.18	0	0	0.50 ± 0.50	0.18 ± 0.13
Insecta	Hymenoptera	Braconidae	Euphorinae			Braconidae 043	Parasitoid	1		1	0.01 ± 0.01	0	0	0	0	0	0	0	0	0.04 ± 0.04	0	0	0	0	0	0
Insecta	Hymenoptera	Braconidae	Euphorinae			Braconidae 044	Parasitoid	1	1	2	0.01 ± 0.01	0.10 ± 0.10	0	0	0	0	0	0	0	0.04 ± 0.04	0	0	0	0	0	0
Insecta	Hymenoptera	Braconidae	Ichneutinae	Proterops		Braconidae 026	Parasitoid	1		1	0.01 ± 0.01	0	0	0	0	0	0	0	0	0.04 ± 0.04	0	0	0	0	0	0
Insecta	Hymenoptera	Braconidae	Macrocentrinae	Macrocentrus		Braconidae 027	Parasitoid	1		1	0.01 ± 0.01	0	0	0	0	0	0	0.85 ± 0.43	0	0	0	0.09 ± 0.09	0	0	0	0
Insecta	Hymenoptera	Braconidae	Meteorinae	Meteorus		Braconidae 055	Parasitoid	1		1	0.01 ± 0.01	0.10 ± 0.10	0	0	0	0	0	0.54 ± 0.25	0	0	0	0	0	0	0	0
Insecta	Hymenoptera	Braconidae	Microgastrinae			Braconidae 010	Parasitoid	1	1	49	0.31 ± 0.10	0.50 ± 0.31	1.33 ± 0.84	0	0.14 ± 0.07	0.25 ± 0.25	0.23 ± 0.12	0.54 ± 0.39	0.25 ± 0.25	0.17 ± 0.12	0.85 ± 0.54	0	0.08 ± 0.08	0	0.25 ± 0.25	0.12 ± 0.08
Insecta	Hymenoptera	Braconidae	Opiinae	Opius		Braconidae 002	Parasitoid	1		34	0.21 ± 0.06	0.60 ± 0.60	0.17 ± 0.12	0.17 ± 0.17	0.50 ± 0.29	0	0.77 ± 0.48	0.15 ± 0.09	0	0.08 ± 0.06	0.24 ± 0.11	0.09 ± 0.09	0	0	0	0.24 ± 0.11
Insecta	Hymenoptera	Braconidae				Braconidae 001	Bombyliidae	1		37	0.23 ± 0.09	1.00 ± 1.00	0.06 ± 0.06	0	0.55 ± 0.37	0	0.92 ± 0.61	0.04 ± 0.04	0	0.13 ± 0.07	0.14 ± 0.10	0.09 ± 0.09	0	0	0.25 ± 0.25	0.29 ± 0.24
Insecta	Hymenoptera	Braconidae				Braconidae 006	Parasitoid	1		4	0.03 ± 0.02	0	0	0	0	0.25 ± 0.25	0	0.23 ± 0.10	0	0	0.05 ± 0.05	0	0	0	0	0.12 ± 0.12
Insecta	Hymenoptera	Braconidae				Braconidae 007	Parasitoid	1		5	0.03 ± 0.01	0	0	0	0.09 ± 0.06	0	0.08 ± 0.08	0.04 ± 0.04	0	0.04 ± 0.04	0	0.09 ± 0.09	0	0	0	0
Insecta	Hymenoptera	Braconidae				Braconidae 011	Parasitoid	1		13	0.08 ± 0.03	0	0.17 ± 0.12	0	0.14 ± 0.07	0.25 ± 0.25	0.23 ± 0.12	0.04 ± 0.04	0	0	0.14 ± 0.10	0	0	0	0	0.24 ± 0.11
Insecta	Hymenoptera	Braconidae				Braconidae 013	Parasitoid	1		2	0.01 ± 0.01	0	0	0	0.05 ± 0.05	0	0.08 ± 0.08	0	0	0	0.05 ± 0.05	0	0	0	0	0
Insecta	Hymenoptera	Braconidae				Braconidae 014	Parasitoid	1		8	0.05 ± 0.02	0	0.06 ± 0.06	0	0.09 ± 0.06	0	0.08 ± 0.08	0.08 ± 0.05	0	0.04 ± 0.04	0.05 ± 0.05	0	0	0	0	0.18 ± 0.13
Insecta	Hymenoptera	Braconidae				Braconidae 019	Parasitoid	1		1	0.01 ± 0.01	0	0.06 ± 0.06	0	0	0	0	0	0	0	0	0	0	0	0	0
Insecta	Hymenoptera	Braconidae				Braconidae 020	Parasitoid	1		4	0.03 ± 0.01	0.10 ± 0.10	0	0	0	0.25 ± 0.25	0	0.12 ± 0.08	0	0	0.05 ± 0.05	0	0	0	0	0.06 ± 0.06
Insecta	Hymenoptera	Braconidae				Braconidae 021	Parasitoid	1	1	2	0.01 ± 0.01	0	0	0	0	0	0	0.27 ± 0.23	0	0	0.05 ± 0.05	0	0	0	0.25 ± 0.25	0
Insecta	Hymenoptera	Braconidae				Braconidae 022	Parasitoid	1		6	0.04 ± 0.02	0	0.11 ± 0.11	0	0.09 ± 0.06	0	0.15 ± 0.10	0.04 ± 0.04	0	0.04 ± 0.04	0.10 ± 0.10	0	0	0	0	0.06 ± 0.06
Insecta	Hymenoptera	Braconidae				Braconidae 024	Parasitoid	1		9	0.06 ± 0.04	0	0	0	0	0	0	0	0	0	0	0.18 ± 0.18	0	0	0	0.41 ± 0.35
Insecta	Hymenoptera	Braconidae				Braconidae 031	Parasitoid	1		7	0.04 ± 0.04	0.10 ± 0.10	0	0	0	0	0	0	0	0	0	0	0	0.17 ± 0.17	0	0.35 ± 0.35
Insecta	Hymenoptera	Braconidae				Braconidae 032	Parasitoid	1		1	0.01 ± 0.01	0	0	0	0	0	0	0	0	0	0	0	0	0	0	0.06 ± 0.06
Insecta	Hymenoptera	Braconidae				Braconidae 033	Parasitoid	1		1	0.01 ± 0.01	0	0	0	0	0	0	1.08 ± 0.77	0	0.04 ± 0.04	0	0	0	0	0	0
Insecta	Hymenoptera	Braconidae				Braconidae 034	Parasitoid	1		1	0.01 ± 0.01	0	0	0	0.05 ± 0.05	0	0	0.08 ± 0.08	0	0	0	0	0	0	0	0
Insecta	Hymenoptera	Ceraphronidae	n/a	Aphanogmus		Ceraphronidae 001	Parasitoid	1	1	119	0.75 ± 0.29	0.10 ± 0.10	0.06 ± 0.06	0.17 ± 0.17	0.50 ± 0.32	0	0.08 ± 0.08	0	0.25 ± 0.25	0.25 ± 0.15	0.10 ± 0.07	0.45 ± 0.28	0.17 ± 0.17	0.17 ± 0.17	0.25 ± 0.25	3.35 ± 2.33
Insecta	Hymenoptera	Ceraphronidae	n/a	Ceraphron	sp. 1	Ceraphronidae 002	Parasitoid	1		7	0.04 ± 0.02	0	0	0	0.05 ± 0.05	0	0.08 ± 0.08	0.12 ± 0.06	0	0.08 ± 0.06	0.10 ± 0.10	0.09 ± 0.09	0.08 ± 0.08	0	0	0
Insecta	Hymenoptera	Ceraphronidae	n/a	Ceraphron	sp. 2	Ceraphronidae 016	Parasitoid		1	1	0.01 ± 0.01	0	0	0	0	0	0	0.12 ± 0.06	0	0	0	0.09 ± 0.09	0	0	0	0
Insecta	Hymenoptera	Ceraphronidae				Ceraphronidae 003	Parasitoid	1		4	0.03 ± 0.01	0	0	0	0	0	0	0.08 ± 0.05	0.25 ± 0.25	0	0.14 ± 0.08	0	0	0	0	0
Insecta	Hymenoptera	Ceraphronidae				Ceraphronidae 004	Parasitoid	1	1	5	0.03 ± 0.01	0	0	0	0.05 ± 0.05	0	0	0.04 ± 0.04	0	0	0.05 ± 0.05	0.09 ± 0.09	0	0	0	0
Insecta	Hymenoptera	Ceraphronidae				Ceraphronidae 005	Parasitoid	1	1	3	0.02 ± 0.01	0.10 ± 0.10	0	0	0	0	0	0.04 ± 0.04	0	0	0	0	0.08 ± 0.08	0.33 ± 0.21	0	0
Insecta	Hymenoptera	Ceraphronidae				Ceraphronidae 006	Parasitoid	1		4	0.03 ± 0.02	0	0	0	0	0.25 ± 0.25	0	0.04 ± 0.04	0	0.04 ± 0.04	0	0	0	0	0	0
Insecta	Hymenoptera	Ceraphronidae				Ceraphronidae 007	Parasitoid	1		1	0.01 ± 0.01	0	0	0	0	0	0	0	0	0	0.05 ± 0.05	0	0	0	0	0
Insecta	Hymenoptera	Ceraphronidae				Ceraphronidae 008	Parasitoid	1		3	0.02 ± 0.01	0	0	0	0	0	0	0.08 ± 0.08	0	0	0	0.18 ± 0.12	0	0	0	0.06 ± 0.06
Insecta	Hymenoptera	Ceraphronidae				Ceraphronidae 010	Parasitoid	1		1	0.01 ± 0.01	0	0	0	0	0	0	0	0	0	0	0.09 ± 0.09	0	0	0	0
Insecta	Hymenoptera	Ceraphronidae				Ceraphronidae 011	Parasitoid	1	1	4	0.03 ± 0.02	0.20 ± 0.20	0	0	0.09 ± 0.06	0	0.08 ± 0.08	0	0	0	0	0	0	0.33 ± 0.33	0	0
Insecta	Hymenoptera	Chalcididae	Chalcidinae	Brachymeria		Chalcididae 001	Parasitoid	1		1	0.01 ± 0.01	0	0	0	0	0	0	0	0	0.04 ± 0.04	0	0	0	0	0	0
Insecta	Hymenoptera	Chalcididae	Chalcidinae	Conura		Chalcididae 006	Parasitoid	1		1	0.01 ± 0.01	0	0	0	0.05 ± 0.05	0	0	0	0	0	0	0	0	0	0	0
Insecta	Hymenoptera	Chrysididae				Chrysididae 003	Herbivore	1		1	0.01 ± 0.01	0	0	0	0	0	0	0	0.25 ± 0.25	0	0	0	0	0	0	0
Insecta	Hymenoptera	Chrysididae				Chrysididae 004	Herbivore	1		1	0.01 ± 0.01	0	0	0	0	0	0	0	0.25 ± 0.25	0	0	0	0	0	0	0
Insecta	Hymenoptera	Crabronidae				Crabronidae 003	Predator	1		1	0.01 ± 0.01	0	0	0	0	0	0	0	0	0	0	0	0	0	0.25 ± 0.25	0
Insecta	Hymenoptera	Crabronidae				Crabronidae 021	Predator	1		1	0.01 ± 0.01	0	0	0	0	0	0	0	0	0.04 ± 0.04	0	0	0	0	0	0
Insecta	Hymenoptera	Diapriidae	Belytinae			Diapriidae 004	Predator	1		1	0.01 ± 0.01	0	0	0	0	0	0	0.04 ± 0.04	0	0	0	0.09 ± 0.09	0	0	0	0
Insecta	Hymenoptera	Diapriidae	Diapriinae	Basalys		Diapriidae 003	Predator	1	1	4	0.03 ± 0.01	0	0.06 ± 0.06	0	0.05 ± 0.05	0	0.08 ± 0.08	0	0	0.04 ± 0.04	0	0.09 ± 0.09	0	0	0	0
Insecta	Hymenoptera	Diapriidae	Diapriinae	Trichopria		Diapriidae 002	Predator	1	1	6	0.04 ± 0.02	0	0	0	0	0	0	0	0	0.17 ± 0.13	0	0	0	0	0.25 ± 0.25	0.06 ± 0.06
Insecta	Hymenoptera	Diapriidae	Diapriinae			Diapriidae 005	Predator	1		2	0.01 ± 0.01	0	0	0	0	0	0	0	0	0	0	0.18 ± 0.12	0	0	0	0
Insecta	Hymenoptera	Diapriidae	Diapriinae			Diapriidae 010	Predator	1	1	5	0.03 ± 0.02	0.30 ± 0.30	0	0	0	0	0	0.12 ± 0.12	0	0.04 ± 0.04	0	0	0.08 ± 0.08	0.50 ± 0.50	0	0
Insecta	Hymenoptera	Diapriidae	Diapriinae			Diapriidae 013	Predator		1	1	0.01 ± 0.01	0	0	0	0	0	0	0	0	0	0	0.09 ± 0.09	0	0	0	0
Insecta	Hymenoptera	Dryinidae	Aphelopinae	Aphelopus		Dryinidae 008	Parasitoid	1		1	0.01 ± 0.01	0	0	0	0.05 ± 0.05	0	0	0	0	0	0	0	0	0	0	0
Insecta	Hymenoptera	Dryinidae				Dryinidae 001	Parasitoid	1		1	0.01 ± 0.01	0	0	0	0	0	0	0	0	0	0	0	0	0	0.25 ± 0.25	0
Insecta	Hymenoptera	Dryinidae				Dryinidae 002	Parasitoid	1		1	0.01 ± 0.01	0	0	0	0	0	0	0	0	0.04 ± 0.04	0	0	0	0	0	0
Insecta	Hymenoptera	Dryinidae				Dryinidae 003	Parasitoid	1		1	0.01 ± 0.01	0	0	0	0	0	0	0	0	0	0.05 ± 0.05	0	0	0	0	0
Insecta	Hymenoptera	Dryinidae				Dryinidae 011	Parasitoid	1		2	0.01 ± 0.01	0	0	0	0	0	0	7.15 ± 4.69	0	0	0	0.18 ± 0.18	0	0	0	0
Insecta	Hymenoptera	Dryinidae				Dryinidae 013	Parasitoid	1		1	0.01 ± 0.01	0	0	0	0	0	0	0	0	0.04 ± 0.04	0	0	0	0	0	0
Insecta	Hymenoptera	Encyrtidae	Encyrtinae	Copidosoma		Encyrtidae 002	Parasitoid	1		512	3.22 ± 0.91	0.80 ± 0.55	0.22 ± 0.22	0.33 ± 0.21	4.86 ± 1.95	0.25 ± 0.25	4.31 ± 2.38	0.19 ± 0.14	33.25 ± 28.74	1.17 ± 0.44	6.19 ± 5.65	6.45 ± 4.41	0.42 ± 0.34	3.00 ± 2.80	0.25 ± 0.25	3.59 ± 1.84
Insecta	Hymenoptera	Encyrtidae	Encyrtinae	Encyrtus		Encyrtidae 008	Parasitoid	1		1	0.01 ± 0.01	0	0	0	0	0	0	0	0	0	0	0	0	0	0	0.06 ± 0.06
Insecta	Hymenoptera	Encyrtidae	Encyrtinae	Metaphycus		Encyrtidae 001	Parasitoid	1		13	0.08 ± 0.03	0.10 ± 0.10	0.11 ± 0.08	0	0.05 ± 0.05	0	0.08 ± 0.08	0.04 ± 0.04	0	0.08 ± 0.06	0.05 ± 0.05	0	0	0	0	0.24 ± 0.19
Insecta	Hymenoptera	Encyrtidae	Tetracneminae	Rhopus		Encyrtidae 040	Parasitoid	1		31	0.19 ± 0.16	0	0	0	0.14 ± 0.10	0	0	0.04 ± 0.04	0	0	0	0.18 ± 0.18	2.08 ± 2.08	0.17 ± 0.17	0	0
Insecta	Hymenoptera	Encyrtidae				Encyrtidae 004	Parasitoid	1		6	0.04 ± 0.02	0	0	0	0.09 ± 0.91	0	0	0.04 ± 0.04	0	0	0	0	0	0	0	0.24 ± 0.19
Insecta	Hymenoptera	Encyrtidae				Encyrtidae 005	Parasitoid	1		2	0.01 ± 0.01	0.10 ± 0.10	0	0	0	0	0	0	0	0	0	0	0	0.17 ± 0.17	0.25 ± 0.25	0
Insecta	Hymenoptera	Encyrtidae				Encyrtidae 006	Parasitoid	1		3	0.02 ± 0.01	0.10 ± 0.10	0	0	0	0	0	0	0	0	0	0.09 ± 0.09	0	0.33 ± 0.21	0	0
Insecta	Hymenoptera	Encyrtidae				Encyrtidae 007	Parasitoid	1		1	0.01 ± 0.01	0	0	0	0.05 ± 0.05	0	0.08 ± 0.08	0	0	0	0	0	0	0	0	0
Insecta	Hymenoptera	Encyrtidae				Encyrtidae 025	Parasitoid	1		1	0.01 ± 0.01	0	0	0	0	0	0	0	0	0	0	0.09 ± 0.09	0	0	0	0
Insecta	Hymenoptera	Encyrtidae				Encyrtidae 026	Parasitoid	1		7	0.04 ± 0.03	0	0	0.17 ± 0.17	0	0	0	0	0	0	0	0.55 ± 0.39	0	0	0	0
Insecta	Hymenoptera	Encyrtidae				Encyrtidae 039	Parasitoid	1		1	0.01 ± 0.01	0	0	0	0	0	0	0.04 ± 0.04	0	0	0	0.09 ± 0.09	0	0	0	0
Insecta	Hymenoptera	Encyrtidae				Encyrtidae 041	Parasitoid	1		5	0.03 ± 0.03	0	0	0	0	0	0	0	0	0	0	0	0.42 ± 0.42	0	0	0
Insecta	Hymenoptera	Encyrtidae				Encyrtidae 043	Parasitoid	1		2	0.01 ± 0.01	0.10 ± 0.10	0	0	0	0	0	0	0	0.04 ± 0.04	0	0	0	0.17 ± 0.17	0	0
Insecta	Hymenoptera	Eucharitidae	Eucharitinae	Obeza		Eucharitidae 001	Parasitoid	1		1	0.01 ± 0.01	0	0	0	0.05 ± 0.05	0	0.08 ± 0.08	1.12 ± 0.45	0	0	0	0	0	0	0	0
Insecta	Hymenoptera	Eucharitidae	Eucharitinae	Pseudometagea		Eucharitidae 005	Parasitoid	1		1	0.01 ± 0.01	0	0	0.17 ± 0.17	0	0	0	0	0	0	0	0	0	0	0	0
Insecta	Hymenoptera	Eulophidae	Eulophinae	Diaulinopsis		Eulophidae 010	Parasitoid	1		228	1.43 ± 0.74	1.60 ± 0.90	0.72 ± 0.33	0	0.18 ± 0.11	0	0.31 ± 0.17	0.04 ± 0.04	0	0.04 ± 0.04	0.95 ± 0.50	14.27 ± 10.25	0.42 ± 0.34	0	0	0.53 ± 0.19
Insecta	Hymenoptera	Eulophidae	Eulophinae	Euplectrus		Eulophidae 003	Parasitoid	1		2	0.01 ± 0.01	0	0.11 ± 0.08	0	0	0	0	0	0	0	0	0	0	0	0	0
Insecta	Hymenoptera	Eulophidae	Eulophinae	Pnigalio		Eulophidae 022	Parasitoid	1		1	0.01 ± 0.01	0	0	0	0	0.25 ± 0.25	0	0.15 ± 0.12	0	0	0	0	0	0	0	0
Insecta	Hymenoptera	Eulophidae	Tetrastichinae	Aprostocetus		Eulophidae 027	Parasitoid	1		1	0.01 ± 0.01	0	0	0.17 ± 0.17	0	0	0	0.12 ± 0.06	0	0	0	0	0	0	0	0
Insecta	Hymenoptera	Eulophidae				Eulophidae 001	Parasitoid	1		16	0.10 ± 0.03	0.20 ± 0.13	0.11 ± 0.08	0	0.05 ± 0.05	0	0.08 ± 0.08	0.19 ± 0.16	0	0.04 ± 0.04	0.14 ± 0.08	0.36 ± 0.20	0	0.17 ± 0.17	0	0.12 ± 0.12
Insecta	Hymenoptera	Eulophidae				Eulophidae 002	Parasitoid	1		58	0.36 ± 0.30	0.20 ± 0.13	0	0	0.09 ± 0.06	0	0.08 ± 0.08	0.35 ± 0.21	0	0	0.19 ± 0.19	4.27 ± 4.17	0	0	0	0.12 ± 0.12
Insecta	Hymenoptera	Eulophidae				Eulophidae 004	Parasitoid	1		24	0.15 ± 0.05	0.20 ± 0.13	0.17 ± 0.09	0	0.18 ± 0.11	0	0.08 ± 0.08	0.04 ± 0.04	0.75 ± 0.75	0	0.38 ± 0.24	0.36 ± 0.28	0	0	0	0
Insecta	Hymenoptera	Eulophidae				Eulophidae 005	Parasitoid	1		11	0.07 ± 0.02	0	0.06 ± 0.06	0	0.05 ± 0.05	0	0.08 ± 0.08	0.38 ± 0.24	0	0.04 ± 0.04	0.10 ± 0.07	0.45 ± 0.25	0.08 ± 0.08	0	0	0
Insecta	Hymenoptera	Eulophidae				Eulophidae 006	Parasitoid	1		93	0.58 ± 0.37	0	0	0	0.05 ± 0.05	0	0.08 ± 0.08	0	0	0.08 ± 0.06	0.05 ± 0.05	7.09 ± 5.19	0.08 ± 0.08	0	0	0.24 ± 0.14
Insecta	Hymenoptera	Eulophidae				Eulophidae 007	Parasitoid	1		11	0.07 ± 0.03	0	0	0	0.27 ± 0.19	0	0.08 ± 0.08	0	0	0.08 ± 0.08	0	0.18 ± 0.12	0	0	0.25 ± 0.25	0
Insecta	Hymenoptera	Eulophidae				Eulophidae 008	Parasitoid	1		3	0.02 ± 0.01	0	0	0	0.09 ± 0.06	0	0.15 ± 0.10	0.08 ± 0.05	0	0	0	0.09 ± 0.09	0	0	0	0
Insecta	Hymenoptera	Eulophidae				Eulophidae 009	Parasitoid	1	1	16	0.10 ± 0.04	0	0.06 ± 0.06	0.17 ± 0.17	0.14 ± 0.10	0	0.23 ± 0.17	0.31 ± 0.16	0	0.25 ± 0.25	0.05 ± 0.05	0	0	0.17 ± 0.17	0.25 ± 0.25	0.12 ± 0.12
Insecta	Hymenoptera	Eulophidae				Eulophidae 011	Parasitoid	1		73	0.46 ± 0.27	0	0.28 ± 0.18	0.33 ± 0.33	0.18 ± 0.08	0.25 ± 0.25	0.15 ± 0.10	0.08 ± 0.08	0	0.08 ± 0.06	0.14 ± 0.14	4.73 ± 3.79	0	0.17 ± 0.17	0	0.35 ± 0.21
Insecta	Hymenoptera	Eulophidae				Eulophidae 012	Parasitoid	1		6	0.04 ± 0.02	0.10 ± 0.10	0	0	0	0	0	0	0	0	0.10 ± 0.10	0.18 ± 0.12	0	0	0	0.06 ± 0.06
Insecta	Hymenoptera	Eulophidae				Eulophidae 013	Parasitoid	1		7	0.04 ± 0.02	0.20 ± 0.20	0	0	0	0	0	0.23 ± 0.19	0	0.04 ± 0.04	0	0.09 ± 0.09	0.25 ± 0.25	0	0	0
Insecta	Hymenoptera	Eulophidae				Eulophidae 014	Parasitoid	1		9	0.06 ± 0.03	0	0	0	0.09 ± 0.91	0	0.15 ± 0.15	0.08 ± 0.05	0	0	0	0	0	0	0	0.12 ± 0.08
Insecta	Hymenoptera	Eulophidae				Eulophidae 015	Parasitoid	1		10	0.06 ± 0.02	0	0.11 ± 0.08	0	0.05 ± 0.05	0	0.08 ± 0.08	0	0	0.04 ± 0.04	0.10 ± 0.07	0.36 ± 0.20	0	0	0	0.12 ± 0.08
Insecta	Hymenoptera	Eulophidae				Eulophidae 016	Parasitoid	1		1	0.01 ± 0.01	0	0	0	0.05 ± 0.05	0	0	0.04 ± 0.04	0	0	0	0	0	0	0	0
Insecta	Hymenoptera	Eulophidae				Eulophidae 017	Parasitoid	1		3	0.02 ± 0.01	0	0	0	0	0	0	0	0	0.04 ± 0.04	0	0.09 ± 0.09	0	0	0	0.06 ± 0.06
Insecta	Hymenoptera	Eulophidae				Eulophidae 018	Parasitoid	1		8	0.05 ± 0.03	0	0	0	0	0	0	0.04 ± 0.04	0.25 ± 0.25	0	0	0.55 ± 0.45	0	0	0	0.06 ± 0.06
Insecta	Hymenoptera	Eulophidae				Eulophidae 020	Parasitoid	1		1	0.01 ± 0.01	0	0	0	0	0.25 ± 0.25	0	0	0	0	0	0	0	0	0	0
Insecta	Hymenoptera	Eulophidae				Eulophidae 021	Parasitoid	1		3	0.02 ± 0.02	0	0	0	0	0	0	0.08 ± 0.05	0	0	0	0	0.25 ± 0.25	0	0	0
Insecta	Hymenoptera	Eulophidae				Eulophidae 026	Parasitoid	1		2	0.01 ± 0.01	0.10 ± 0.10	0	0	0	0.25 ± 0.25	0	0	0	0	0	0	0	0	0	0
Insecta	Hymenoptera	Eulophidae				Eulophidae 029	Parasitoid	1		33	0.21 ± 0.07	0.30 ± 0.30	0	0.67 ± 0.67	0.14 ± 0.07	0	0	0.08 ± 0.05	0	0	0	1.54 ± 0.78	0	0.50 ± 0.50	0.25 ± 0.25	0.12 ± 0.08
Insecta	Hymenoptera	Eulophidae				Eulophidae 034	Parasitoid	1		102	0.64 ± 0.63	0	0	0	0	0	0	0	0	0	0	9.09 ± 9.09	0	0.33 ± 0.33	0	0
Insecta	Hymenoptera	Eulophidae				Eulophidae 038	Parasitoid		1	5	0.03 ± 0.01	0.10 ± 0.10	0.11 ± 0.08	0.17 ± 0.17	0	0	0	0	0	0	0.10 ± 0.07	0	0	0	0	0.06 ± 0.06
Insecta	Hymenoptera	Eulophidae				Eulophidae 041	Parasitoid	1		1	0.01 ± 0.01	0	0.06 ± 0.06	0	0	0	0	0	0	0	0	0	0	0	0	0
Insecta	Hymenoptera	Eulophidae				Eulophidae 042	Parasitoid	1		4	0.03 ± 0.02	0	0	0	0	0	0	0	0	0	0	0.36 ± 0.36	0	0	0	0
Insecta	Hymenoptera	Eulophidae				Eulophidae 043	Parasitoid	1		3	0.02 ± 0.01	0	0	0	0	0	0	0	0.25 ± 0.25	0	0	0	0.17 ± 0.17	0	0	0
Insecta	Hymenoptera	Eulophidae				Eulophidae 045	Parasitoid	1		1	0.01 ± 0.01	0	0.06 ± 0.06	0	0	0	0	0	0	0	0	0	0	0	0	0
Insecta	Hymenoptera	Eulophidae				Eulophidae 051	Parasitoid	1		1	0.01 ± 0.01	0	0	0	0	0	0	0.04 ± 0.04	0	0	0	0.09 ± 0.09	0	0	0	0
Insecta	Hymenoptera	Eupelmidae	Eupelminae	Eupelmus		Eupelmidae 003	Parasitoid	1		2	0.01 ± 0.01	0	0	0	0	0	0	1.08 ± 1.00	0	0	0	0.18 ± 0.18	0	0	0	0
Insecta	Hymenoptera	Eurytomidae	Eurytominae	Sycophila		Eurytomidae 001	Parasitoid	1		4	0.03 ± 0.01	0	0	0	0.09 ± 0.06	0	0.08 ± 0.08	0	0	0	0.05 ± 0.05	0	0	0	0	0
Insecta	Hymenoptera	Eurytomidae				Eurytomidae 002	Parasitoid	1		40	0.25 ± 0.17	0.10 ± 0.10	0	0	0	0	0	0.04 ± 0.04	0	0	0	0.91 ± 0.34	0.17 ± 0.11	0	0	1.53 ± 1.53
Insecta	Hymenoptera	Eurytomidae				Eurytomidae 003	Parasitoid	1		4	0.03 ± 0.01	0	0	0	0.05 ± 0.05	0	0.08 ± 0.08	0	0	0	0	0.18 ± 0.12	0.08 ± 0.08	0	0	0
Insecta	Hymenoptera	Eurytomidae				Eurytomidae 004	Parasitoid	1		4	0.03 ± 0.01	0	0	0	0	0.25 ± 0.25	0	0.15 ± 0.15	0.25 ± 0.25	0	0	0.09 ± 0.09	0	0	0	0.06 ± 0.06
Insecta	Hymenoptera	Eurytomidae				Eurytomidae 005	Parasitoid	1		1	0.01 ± 0.01	0	0	0	0	0	0	0	0	0	0	0.09 ± 0.09	0	0	0	0
Insecta	Hymenoptera	Eurytomidae				Eurytomidae 006	Parasitoid	1		11	0.07 ± 0.04	0.40 ± 0.40	0	0	0.05 ± 0.05	0	0	0.04 ± 0.04	0	0	0	0.55 ± 0.45	0	0	0	0
Insecta	Hymenoptera	Eurytomidae				Eurytomidae 008	Parasitoid	1		3	0.02 ± 0.01	0	0	0	0	0	0	0.04 ± 0.04	0	0	0	0.27 ± 0.19	0	0	0	0
Insecta	Hymenoptera	Eurytomidae				Eurytomidae 009	Parasitoid	1		5	0.03 ± 0.02	0	0	0	0.18 ± 0.11	0	0	0	0	0	0.05 ± 0.05	0	0	0	0	0
Insecta	Hymenoptera	Figitidae	Eucoilinae	Kleidotoma		Figitidae 003	Parasitoid	1		16	0.10 ± 0.04	0	0.11 ± 0.08	0	0	0	0	0.04 ± 0.04	0.25 ± 0.25	0.21 ± 0.08	0.05 ± 0.05	0.09 ± 0.09	0	0	0	0.29 ± 0.29
Insecta	Hymenoptera	Figitidae	Eucoilinae			Figitidae 009	Parasitoid	1		1	0.01 ± 0.01	0	0	0	0	0	0	0.08 ± 0.05	0	0	0	0	0	0	0	0
Insecta	Hymenoptera	Figitidae	Eucoilinae			Figitidae 011	Parasitoid	1	1	4	0.03 ± 0.02	0	0	0.33 ± 0.33	0.05 ± 0.05	0	0.08 ± 0.08	0	0	0	0	0	0	0	0	0
Insecta	Hymenoptera	Figitidae	Eucoilinae			Figitidae 012	Parasitoid	1	1	4	0.03 ± 0.01	0	0	0	0	0	0	0.04 ± 0.04	0	0	0.05 ± 0.05	0	0	0	0	0.06 ± 0.06
Insecta	Hymenoptera	Figitidae	Eucoilinae			Figitidae 023	Parasitoid	1		1	0.01 ± 0.01	0	0	0.17 ± 0.17	0	0	0	0	0	0	0	0	0	0	0	0
Insecta	Hymenoptera	Figitidae				Figitidae 001	Parasitoid	1		7	0.04 ± 0.02	0	0	0	0.14 ± 0.07	0	0.15 ± 0.10	0.04 ± 0.04	0.25 ± 0.25	0	0	0.09 ± 0.09	0	0	0	0.06 ± 0.06
Insecta	Hymenoptera	Figitidae				Figitidae 002	Parasitoid	1		3	0.02 ± 0.01	0	0	0	0.05 ± 0.05	0	0.08 ± 0.08	0	0	0	0.05 ± 0.05	0	0	0	0.25 ± 0.25	0
Insecta	Hymenoptera	Figitidae				Figitidae 004	Parasitoid	1		1	0.01 ± 0.01	0	0	0	0	0.25 ± 0.25	0	0.04 ± 0.04	0	0	0	0	0	0	0	0
Insecta	Hymenoptera	Figitidae				Figitidae 005	Parasitoid	1		2	0.01 ± 0.01	0	0	0	0	0	0	0.04 ± 0.04	0	0.04 ± 0.04	0	0	0	0	0	0.06 ± 0.06
Insecta	Hymenoptera	Figitidae				Figitidae 006	Parasitoid	1		1	0.01 ± 0.01	0	0	0	0	0	0	0	0	0	0	0	0	0	0	0.06 ± 0.06
Insecta	Hymenoptera	Figitidae				Figitidae 007	Parasitoid	1		4	0.03 ± 0.01	0	0	0	0	0	0	0	0	0.04 ± 0.04	0	0.09 ± 0.09	0.08 ± 0.08	0	0	0.06 ± 0.06
Insecta	Hymenoptera	Figitidae				Figitidae 008	Parasitoid	1		1	0.01 ± 0.01	0	0	0	0	0.25 ± 0.25	0	0.04 ± 0.04	0	0	0	0	0	0	0	0
Insecta	Hymenoptera	Figitidae				Figitidae 013	Parasitoid	1	1	2	0.01 ± 0.01	0	0	0	0.05 ± 0.05	0	0.08 ± 0.08	0	0	0.04 ± 0.04	0	0	0	0	0	0
Insecta	Hymenoptera	Figitidae				Figitidae 015	Parasitoid	1		1	0.01 ± 0.01	0	0	0	0	0	0	0	0	0	0	0	0.08 ± 0.08	0	0	0
Insecta	Hymenoptera	Formicidae	Dolichoderinae	Tapinoma	sessile	Formicidae 034	Predator	1		1	0.01 ± 0.01	0	0	0.17 ± 0.17	0	0	0	0.04 ± 0.04	0	0	0	0	0	0	0	0
Insecta	Hymenoptera	Formicidae	Formicinae	Brachymyrmex		Formicidae 015	Predator		1	1	0.01 ± 0.01	0	0	0	0	0	0	0	0	0.04 ± 0.04	0	0	0	0	0	0
Insecta	Hymenoptera	Formicidae	Formicinae	Camponotus		Formicidae Alate 014	Predator		1	1	0.01 ± 0.01	0	0.06 ± 0.06	0	0	0	0	0.04 ± 0.04	0	0	0.05 ± 0.05	0	0	0	0	0
Insecta	Hymenoptera	Formicidae	Formicinae	Formica	rufa	Formicidae 018	Predator	1		2	0.01 ± 0.01	0	0	0	0	0	0	0	0	0	0	0.18 ± 0.18	0	0	0	0
Insecta	Hymenoptera	Formicidae	Formicinae	Formica	sp. 1	Formicidae 005	Predator	1	1	15	0.09 ± 0.04	0	0	0.17 ± 0.17	0.09 ± 0.06	0.25 ± 0.25	0.15 ± 0.10	0	0	0	0.29 ± 0.29	0.36 ± 0.20	0.08 ± 0.08	0	0	0
Insecta	Hymenoptera	Formicidae	Formicinae	Formica	sp. 2	Formicidae 013	Predator	1		2	0.01 ± 0.01	0	0	0	0	0	0	0	0	0	0	0.18 ± 0.18	0	0	0	0
Insecta	Hymenoptera	Formicidae	Formicinae	Formica	sp. 3	Formicidae 017	Predator	1		17	0.11 ± 0.10	0	0	0	0.05 ± 0.05	0	0.08 ± 0.08	0.27 ± 0.16	0	0	0	1.45 ± 1.45	0	0	0	0
Insecta	Hymenoptera	Formicidae	Formicinae	Lasius	neoniger	Formicidae 004	Predator	1	1	48	0.30 ± 0.11	0.30 ± 0.30	0	0.67 ± 0.49	1.27 ± 0.74	0.50 ± 0.29	0.92 ± 0.57	0.04 ± 0.04	0	0.04 ± 0.04	0.19 ± 0.19	0.09 ± 0.09	0	0	0	0.24 ± 0.24
Insecta	Hymenoptera	Formicidae	Formicinae	Lasius	subglaber	Formicidae 006	Predator	1		1	0.01 ± 0.01	0	0	0	0	0	0	0.04 ± 0.04	0.25 ± 0.25	0	0.05 ± 0.05	0	0	0	0	0
Insecta	Hymenoptera	Formicidae	Mymicinae	Monomorium	sp. 1	Formicidae 001	Predator	1		2	0.01 ± 0.01	0	0	0	0.92 ± 0.77	0	0.06 ± 0.06	0	0.0555556	0	0	0	0	0	0	0
Insecta	Hymenoptera	Formicidae	Mymicinae	Monomorium	sp. 2	Formicidae 009	Predator	1		2	0.01 ± 0.01	0	0	0	0	0	0.06 ± 0.06	0	0.0555556	0	0	0	0	0	0	0
Insecta	Hymenoptera	Formicidae	Myrmicinae	Leptothorax		Formicidae 003	Predator	1		1	0.01 ± 0.01	0	0	0	0.05 ± 0.05	0	0.08 ± 0.08	0	0	0	0	0	0	0	0	0
Insecta	Hymenoptera	Formicidae	Myrmicinae	Myrmica		Formicidae 021	Predator		1	7	0.04 ± 0.02	0	0	0	0	0	0	0	0	0.04 ± 0.04	0	0.45 ± 0.31	0	0.17 ± 0.17	0	0
Insecta	Hymenoptera	Formicidae	Myrmicinae	Myrmica		Formicidae 026	Predator	1	1	3	0.02 ± 0.01	0	0	0	0.09 ± 0.06	0	0	0.08 ± 0.08	0	0	0	0.09 ± 0.09	0	0	0	0
Insecta	Hymenoptera	Formicidae	Myrmicinae	Solenopsis	molesta	Formicidae 008	Predator		1	6	0.04 ± 0.02	0	0.06 ± 0.06	0	0.05 ± 0.05	0.50 ± 0.50	0	0	0	0.04 ± 0.04	0	0	0.08 ± 0.08	0	0	0
Insecta	Hymenoptera	Formicidae	Myrmicinae	Temnothorax	rugatulus	Formicidae 007	Predator	1		1	0.01 ± 0.01	0	0	0	0	0	0	0.08 ± 0.08	0	0	0.05 ± 0.05	0	0	0	0	0
Insecta	Hymenoptera	Formicidae	Myrmicinae	Tetramorium	immigrans	Formicidae 002	Predator	1	1	4	0.03 ± 0.01	0	0	0.17 ± 0.17	0.05 ± 0.05	0	0.08 ± 0.08	0	0	0	0	0	0.08 ± 0.08	0	0	0.06 ± 0.06
Insecta	Hymenoptera	Formicidae				Formicidae alate 006	Predator	1		1	0.01 ± 0.01	0	0	0	0	0	0	0.04 ± 0.04	0	0.04 ± 0.04	0	0	0	0	0	0
Insecta	Hymenoptera	Halictidae	Halictinae	Lasioglossum	sp. 1	Halictidae 001	Pollinator	1		12	0.08 ± 0.03	0	0	0	0.14 ± 0.10	0	0	0.04 ± 0.04	0.25 ± 0.25	0.04 ± 0.04	0.10 ± 0.10	0.36 ± 0.20	0	0	0	0.06 ± 0.06	0	0	0	0	0	0	0	0	0	0	0	0.05 ± 0.05	0.047619	0.047619	0	0	0	0	0	0	0	0	0
Insecta	Hymenoptera	Halictidae	Halictinae	Lasioglossum	sp. 2	Halictidae 004	Pollinator	1		2	0.01 ± 0.01	0	0	0	0.05 ± 0.05	0	0.08 ± 0.08	0.04 ± 0.04	0	0	0	0	0	0	0	0.06 ± 0.06
Insecta	Hymenoptera	Halictidae				Halictidae 006	Pollinator	1		1	0.01 ± 0.01	0	0	0	0	0	0	0	0	0	0	0	0	0	0	0.06 ± 0.06
Insecta	Hymenoptera	Halictidae				Halictidae 007	Pollinator	1		1	0.01 ± 0.01	0	0	0	0	0.25 ± 0.25	0	0	0	0	0	0	0	0	0	0
Insecta	Hymenoptera	Halictidae				Halictidae 008	Pollinator	1		1	0.01 ± 0.01	0	0	0	0	0	0	0.77 ± 0.62	0	0	0	0	0	0	0	0.06 ± 0.06
Insecta	Hymenoptera	Ichneumonidae	Banchinae	Glypta		Ichneumonidae 005	Parasitoid	1		9	0.06 ± 0.06	0	0	0	0	0	0	0	0	0	0	0	0	0	0	0.53 ± 0.53
Insecta	Hymenoptera	Ichneumonidae	Campopleginae			Ichneumonidae 009	Parasitoid	1		28	0.18 ± 0.11	0	1.28 ± 0.90	0	0.05 ± 0.05	0	0.08 ± 0.08	0	0	0	0.90 ± 0.76	0	0	0	0	0.24 ± 0.14
Insecta	Hymenoptera	Ichneumonidae	Campopleginae	Campoletis		Ichneumonidae 004	Parasitoid	1		16	0.10 ± 0.04	0.60 ± 0.60	0.06 ± 0.06	0	0.09 ± 0.06	0	0.15 ± 0.10	0	0	0	0.05 ± 0.05	0	0	0	0.50 ± 0.29	0.18 ± 0.13
Insecta	Hymenoptera	Ichneumonidae	Cryptinae	Cryptus		Ichneumonidae 021	Parasitoid	1		1	0.01 ± 0.01	0	0	0	0	0	0	0.04 ± 0.04	0	0	0	0	0	0	0	0.06 ± 0.06
Insecta	Hymenoptera	Ichneumonidae	Ctenopelmatinae	Hypamblys		Ichneumonidae 008	Parasitoid	1		2	0.01 ± 0.01	0	0	0	0	0	0	0.04 ± 0.04	0	0.04 ± 0.04	0	0	0	0	0	0
Insecta	Hymenoptera	Ichneumonidae	Tryphoninae	Netelia		Ichneumonidae 007	Parasitoid	1		2	0.01 ± 0.01	0	0	0	0	0	0	0	0	0	0.05 ± 0.05	0	0	0	0	0
Insecta	Hymenoptera	Ichneumonidae				Ichneumonidae 001	Parasitoid	1		3	0.02 ± 0.01	0	0.11 ± 0.08	0	0	0	0	0.27 ± 0.23	0	0.04 ± 0.04	0	0	0	0	0	0
Insecta	Hymenoptera	Ichneumonidae				Ichneumonidae 006	Parasitoid	1		1	0.01 ± 0.01	0	0	0	0	0	0	0.04 ± 0.04	0	0	0	0	0	0	0	0.06 ± 0.06
Insecta	Hymenoptera	Ichneumonidae				Ichneumonidae 010	Parasitoid	1		1	0.01 ± 0.01	0.10 ± 0.10	0	0	0	0	0	0	0	0	0	0	0	0	0	0
Insecta	Hymenoptera	Ichneumonidae				Ichneumonidae 011	Parasitoid	1		1	0.01 ± 0.01	0	0	0	0	0	0	0.04 ± 0.04	0	0	0	0	0	0.17 ± 0.17	0	0
Insecta	Hymenoptera	Ichneumonidae				Ichneumonidae 012	Parasitoid	1		3	0.02 ± 0.01	0	0	0.17 ± 0.17	0	0	0	0.08 ± 0.08	0.25 ± 0.25	0	0.05 ± 0.05	0.09 ± 0.09	0	0	0	0
Insecta	Hymenoptera	Ichneumonidae				Ichneumonidae 014	Parasitoid	1		2	0.01 ± 0.01	0	0	0	0	0	0	0.04 ± 0.04	0	0	0	0	0	0	0	0
Insecta	Hymenoptera	Ichneumonidae				Ichneumonidae 015	Parasitoid	1		2	0.01 ± 0.01	0	0	0	0	0	0	0.12 ± 0.08	0	0.04 ± 0.04	0	0	0	0	0	0
Insecta	Hymenoptera	Ichneumonidae				Ichneumonidae 016	Parasitoid	1		14	0.09 ± 0.03	0	0	0	0	0	0	0	0	0.17 ± 0.12	0.19 ± 0.15	0.27 ± 0.19	0.17 ± 0.17	0	0	0.06 ± 0.06
Insecta	Hymenoptera	Ichneumonidae				Ichneumonidae 017	Parasitoid	1		1	0.01 ± 0.01	0	0	0	0.05 ± 0.05	0	0.08 ± 0.08	0.04 ± 0.04	0	0	0	0	0	0	0	0
Insecta	Hymenoptera	Ichneumonidae				Ichneumonidae 018	Parasitoid	1		1	0.01 ± 0.01	0	0	0	0	0	0	0	0	0	0	0	0	0	0	0.06 ± 0.06
Insecta	Hymenoptera	Ichneumonidae				Ichneumonidae 019	Parasitoid	1		1	0.01 ± 0.01	0	0	0	0	0	0	0	0	0	0	0	0	0	0	0.06 ± 0.06
Insecta	Hymenoptera	Ichneumonidae				Ichneumonidae 020	Parasitoid	1		1	0.01 ± 0.01	0	0	0	0	0	0	0	0	0	0	0.09 ± 0.09	0	0	0	0
Insecta	Hymenoptera	Ichneumonidae				Ichneumonidae 022	Parasitoid	1	1	3	0.02 ± 0.01	0	0	0	0.09 ± 0.06	0	0.15 ± 0.10	0	0	0	0	0.09 ± 0.09	0	0	0	0
Insecta	Hymenoptera	Ichneumonidae				Ichneumonidae 023	Parasitoid	1		1	0.01 ± 0.01	0	0	0	0	0	0	0	0	0	0.05 ± 0.05	0	0	0	0	0
Insecta	Hymenoptera	Ichneumonidae				Ichneumonidae 024	Parasitoid	1		1	0.01 ± 0.01	0	0	0	0	0	0	0.04 ± 0.04	0.25 ± 0.25	0	0	0	0	0	0	0
Insecta	Hymenoptera	Ichneumonidae				Ichneumonidae 025	Parasitoid	1		1	0.01 ± 0.01	0	0	0	0	0	0	0	0	0.04 ± 0.04	0	0	0	0	0	0
Insecta	Hymenoptera	Ichneumonidae				Ichneumonidae 034	Parasitoid	1		3	0.02 ± 0.01	0	0.06 ± 0.06	0	0	0	0	0	0	0	0.05 ± 0.05	0	0.08 ± 0.08	0	0	0
Insecta	Hymenoptera	Ichneumonidae				Ichneumonidae 045	Parasitoid	1		1	0.01 ± 0.01	0.10 ± 0.10	0	0	0	0	0	0.08 ± 0.08	0	0	0	0	0	0	0	0
Insecta	Hymenoptera	Ichneumonidae				Ichneumonidae 046	Parasitoid	1		1	0.01 ± 0.01	0	0	0	0	0	0	0	0	0	0	0.09 ± 0.09	0	0	0	0
Insecta	Hymenoptera	Megachilidae	Megachilinae	Heriades		Megachilidae 002	Pollinator	1		3	0.02 ± 0.01	0.20 ± 0.20	0	0	0	0	0	0.04 ± 0.04	0	0	0	0.09 ± 0.09	0	0	0	0
Insecta	Hymenoptera	Megachilidae				Megachilidae 001	Pollinator	1		1	0.01 ± 0.01	0	0	0	0	0	0	0	0	0	0.05 ± 0.05	0	0	0	0	0
Insecta	Hymenoptera	Megaspilidae				Megaspilidae 001	Parasitoid	1		6	0.04 ± 0.02	0	0	0	0	0	0	0	0	0	0.05 ± 0.05	0.09 ± 0.09	0	0	0.25 ± 0.25	0.12 ± 0.12
Insecta	Hymenoptera	Megaspilidae				Megaspilidae 002	Parasitoid	1		1	0.01 ± 0.01	0.10 ± 0.10	0	0	0	0	0	0.15 ± 0.09	0	0	0	0	0	0	0	0
Insecta	Hymenoptera	Megaspilidae				Megaspilidae 004	Parasitoid	1		1	0.01 ± 0.01	0	0	0	0.05 ± 0.05	0	0.08 ± 0.08	0	0	0	0	0	0	0	0	0
Insecta	Hymenoptera	Melittidae				Melittidae 001	Pollinator	1		4	0.03 ± 0.02	0.10 ± 0.10	0	0	0	0	0	0.04 ± 0.04	0	0	0.10 ± 0.10	0	0	0	0	0.06 ± 0.06
Insecta	Hymenoptera	Mymaridae				Mymaridae 001	Parasitoid	1		6	0.04 ± 0.02	0	0	0	0.05 ± 0.05	0	0.08 ± 0.08	0.08 ± 0.08	0	0.08 ± 0.06	0.05 ± 0.05	0.09 ± 0.09	0	0	0	0.06 ± 0.06
Insecta	Hymenoptera	Mymaridae				Mymaridae 002	Parasitoid	1		3	0.02 ± 0.01	0	0	0	0.09 ± 0.06	0	0.15 ± 0.10	0	0.25 ± 0.25	0	0.05 ± 0.05	0	0	0	0	0
Insecta	Hymenoptera	Mymaridae				Mymaridae 003	Parasitoid	1	1	4	0.03 ± 0.02	0	0	0	0	0.50 ± 0.50	0	0	0	0.04 ± 0.04	0	0	0	0	0	0.06 ± 0.06
Insecta	Hymenoptera	Mymaridae				Mymaridae 004	Parasitoid	1		1	0.01 ± 0.01	0	0	0	0	0	0	0.12 ± 0.12	0	0	0	0	0	0	0	0.06 ± 0.06
Insecta	Hymenoptera	Mymaridae				Mymaridae 006	Parasitoid	1		1	0.01 ± 0.01	0	0	0	0	0	0	0	0	0	0	0	0	0.17 ± 0.17	0	0
Insecta	Hymenoptera	Mymaridae				Mymaridae 008	Parasitoid	1		1	0.01 ± 0.01	0	0	0	0	0	0	0	0	0.38 ± 0.27	0	0.09 ± 0.09	0	0	0	0
Insecta	Hymenoptera	Mymaridae				Mymaridae 009	Parasitoid	1		17	0.11 ± 0.05	0	0	0	0	0.75 ± 0.75	0	0.04 ± 0.04	0	0	0	0.09 ± 0.09	0	0	0.25 ± 0.25	0.06 ± 0.06
Insecta	Hymenoptera	Mymaridae				Mymaridae 011	Parasitoid	1		1	0.01 ± 0.01	0	0	0	0	0	0	0	0	0	0	0.09 ± 0.09	0	0	0	0
Insecta	Hymenoptera	Mymaridae				Mymaridae 012	Parasitoid	1		1	0.01 ± 0.01	0	0	0	0	0	0	0	0	0	0.05 ± 0.05	0	0	0	0	0
Insecta	Hymenoptera	Mymaridae				Mymaridae 013	Parasitoid	1		2	0.01 ± 0.01	0	0	0	0	0	0	0	0	0	0	0	0.17 ± 0.17	0	0	0
Insecta	Hymenoptera	Mymaridae				Mymaridae 017	Parasitoid	1		1	0.01 ± 0.01	0	0	0	0	0	0	0.04 ± 0.04	0	0	0	0	0.08 ± 0.08	0	0	0
Insecta	Hymenoptera	Mymaridae				Mymaridae 020	Parasitoid	1		1	0.01 ± 0.01	0	0	0	0	0	0	0.12 ± 0.08	0	0	0	0.09 ± 0.09	0	0	0	0
Insecta	Hymenoptera	Perilampidae	Perilampinae	Perilampus	sp. 1	Perilampidae 001	Parasitoid	1		18	0.11 ± 0.04	0	0	0	0.32 ± 0.15	0	0	0.08 ± 0.05	0.75 ± 0.48	0.08 ± 0.06	0.05 ± 0.05	0.45 ± 0.45	0	0	0.25 ± 0.25	0
Insecta	Hymenoptera	Perilampidae	Perilampinae	Perilampus	sp. 2	Perilampidae 003	Parasitoid	1		5	0.03 ± 0.02	0.10 ± 0.10	0	0	0	0	0	0	0	0.04 ± 0.04	0.10 ± 0.10	0	0	0	0	0.06 ± 0.06
Insecta	Hymenoptera	Perilampidae				Perilampidae 002	Parasitoid	1		6	0.04 ± 0.02	0	0	0	0	0	0	0.19 ± 0.12	0	0.04 ± 0.04	0	0.27 ± 0.19	0	0	0	0
Insecta	Hymenoptera	Perilampidae				Perilampidae 004	Parasitoid	1		1	0.01 ± 0.01	0	0	0	0	0	0	0.73 ± 0.23	0	0	0	0.09 ± 0.09	0	0	0	0
Insecta	Hymenoptera	Platygastridae	Platygastrinae	Inostemma		Platygastridae 006	Parasitoid	1		19	0.12 ± 0.05	0	0.06 ± 0.06	0	0.32 ± 0.20	0	0.31 ± 0.31	1.54 ± 0.63	0	0	0.05 ± 0.05	0.55 ± 0.55	0	0	0	0.18 ± 0.18
Insecta	Hymenoptera	Platygastridae	Platygastrinae			Platygastridae 001	Parasitoid	1	1	276	1.74 ± 0.43	0.80 ± 0.36	0.44 ± 0.20	0.17 ± 0.17	0.73 ± 0.23	0.50 ± 0.29	0.15 ± 0.15	0.27 ± 0.20	1.75 ± 1.44	0	0.43 ± 0.15	5.91 ± 3.83	0.67 ± 0.33	1.17 ± 0.40	12.00 ± 9.81	4.59 ± 1.68
Insecta	Hymenoptera	Platygastridae	Platygastrinae			Platygastridae 002	Parasitoid	1		267	1.68 ± 0.90	0.60 ± 0.34	0.06 ± 0.06	0	0.45 ± 0.24	0.25 ± 0.25	0.92 ± 0.31	0.08 ± 0.05	0	0.54 ± 0.22	0.33 ± 0.17	1.82 ± 0.84	0.50 ± 0.34	0.83 ± 0.65	3.00 ± 2.38	11.53 ± 8.16
Insecta	Hymenoptera	Platygastridae				Platygastridae 024	Parasitoid	1	1	14	0.09 ± 0.04	0.10 ± 0.10	0.11 ± 0.08	0	0	0	0	0.62 ± 0.22	0	0	0.05 ± 0.05	0.27 ± 0.27	0	0	0	0.47 ± 0.31
Insecta	Hymenoptera	Proctotrupidae	Proctotrupinae	Proctotrupes		Proctotrupidae 001	Parasitoid	1		3	0.02 ± 0.01	0	0	0	0	0.25 ± 0.25	0	7.23 ± 5.82	0.25 ± 0.25	0	0.05 ± 0.05	0	0	0	0	0.06 ± 0.06
Insecta	Hymenoptera	Pteromalidae	Miscogastrinae	Halticoptera		Pteromalidae 004	Parasitoid	1		55	0.35 ± 0.07	1.10 ± 0.66	0.39 ± 0.12	0	0.23 ± 0.11	0.25 ± 0.25	0.08 ± 0.08	0.08 ± 0.08	0.75 ± 0.75	0.13 ± 0.07	0.52 ± 0.18	0.18 ± 0.12	0.67 ± 0.58	0.50 ± 0.34	0.75 ± 0.48	0.18 ± 0.10
Insecta	Hymenoptera	Pteromalidae	Pireninae	Macroglenes		Pteromalidae 002	Parasitoid	1		803	5.05 ± 1.68	1.40 ± 0.81	1.78 ± 1.45	0.17 ± 0.17	0.36 ± 0.26	0.50 ± 0.50	0.62 ± 0.43	0.04 ± 0.04	0	1.08 ± 0.56	1.86 ± 1.39	2.73 ± 2.54	3.83 ± 3.22	0	3.25 ± 1.89	33.12 ± 13.74
Insecta	Hymenoptera	Pteromalidae	Pteromalinae	Grissellium		Pteromalidae 029	Parasitoid	1		13	0.08 ± 0.03	0.20 ± 0.20	0.06 ± 0.06	0	0.18 ± 0.13	0	0	0	0	0	0.05 ± 0.05	0.27 ± 0.27	0.17 ± 0.11	0	0	0
Insecta	Hymenoptera	Pteromalidae	Pteromalinae	Homoporus		Pteromalidae 008	Parasitoid	1		5	0.03 ± 0.01	0.10 ± 0.10	0	0	0	0	0	0	0.25 ± 0.25	0	0.05 ± 0.05	0.09 ± 0.09	0	0	0	0
Insecta	Hymenoptera	Pteromalidae	Pteromalinae	Lyrcus		Pteromalidae 015	Parasitoid	1		1	0.01 ± 0.01	0	0	0	0	0	0	0.19 ± 0.10	0	0	0	0	0	0	0	0.06 ± 0.06
Insecta	Hymenoptera	Pteromalidae	Pteromalinae	Pteromalus		Pteromalidae 016	Parasitoid	1		1	0.01 ± 0.01	0	0	0	0	0	0	0.62 ± 0.54	0	0	0	0	0	0	0	0.06 ± 0.06
Insecta	Hymenoptera	Pteromalidae				Pteromalidae 001	Parasitoid	1		60	0.38 ± 0.22	0.10 ± 0.10	0	0	0.18 ± 0.11	0	0.08 ± 0.08	0	0.25 ± 0.25	0.08 ± 0.06	0.10 ± 0.07	4.09 ± 3.00	0	0	0.25 ± 0.25	0.29 ± 0.17
Insecta	Hymenoptera	Pteromalidae				Pteromalidae 005	Parasitoid	1		171	1.08 ± 0.49	0	0	0	0.55 ± 0.30	0	0.08 ± 0.08	0.27 ± 0.12	0.75 ± 0.48	0.08 ± 0.08	0.10 ± 0.10	12.27 ± 6.18	0.08 ± 0.08	0	0.25 ± 0.25	0.18 ± 0.13
Insecta	Hymenoptera	Pteromalidae				Pteromalidae 006	Parasitoid	1		1	0.01 ± 0.01	0	0	0	0	0	0	0.04 ± 0.04	0	0	0	0	0	0	0	0.06 ± 0.06
Insecta	Hymenoptera	Pteromalidae				Pteromalidae 010	Parasitoid	1		24	0.15 ± 0.05	0.60 ± 0.34	0.11 ± 0.08	0	0.09 ± 0.91	0.50 ± 0.50	0.15 ± 0.15	0.04 ± 0.04	0	0	0.10 ± 0.07	0.63 ± 0.43	0	0	0	0.24 ± 0.14
Insecta	Hymenoptera	Pteromalidae				Pteromalidae 011	Parasitoid	1		4	0.03 ± 0.01	0	0.06 ± 0.06	0	0.05 ± 0.05	0	0.08 ± 0.08	0.08 ± 0.08	0	0	0.05 ± 0.05	0.09 ± 0.09	0	0.17 ± 0.17	0	0
Insecta	Hymenoptera	Pteromalidae				Pteromalidae 012	Parasitoid	1		5	0.03 ± 0.01	0	0	0	0	0	0	0.08 ± 0.05	0	0	0.14 ± 0.08	0.09 ± 0.09	0	0	0	0.06 ± 0.06
Insecta	Hymenoptera	Pteromalidae				Pteromalidae 013	Parasitoid	1		14	0.09 ± 0.07	0	0	0	0	0	0	0	0	0	0	1.09 ± 1.00	0	0	0	0
Insecta	Hymenoptera	Pteromalidae				Pteromalidae 014	Parasitoid	1		2	0.01 ± 0.01	0	0.06 ± 0.06	0	0	0	0	0	0	0	0.05 ± 0.05	0	0	0	0	0.06 ± 0.06
Insecta	Hymenoptera	Pteromalidae				Pteromalidae 017	Parasitoid	1		3	0.02 ± 0.01	0	0	0	0	0	0	0.08 ± 0.05	0	0	0	0	0	0.17 ± 0.17	0	0.12 ± 0.12
Insecta	Hymenoptera	Pteromalidae				Pteromalidae 018	Parasitoid	1		9	0.06 ± 0.06	0	0	0	0	0	0	0	0	0	0	0.82 ± 0.82	0	0	0	0
Insecta	Hymenoptera	Pteromalidae				Pteromalidae 020	Parasitoid	1		12	0.08 ± 0.06	0	0.06 ± 0.06	0	0	0.25 ± 0.25	0	0	0	0	0.05 ± 0.05	0.91 ± 0.91	0	0	0	0
Insecta	Hymenoptera	Pteromalidae				Pteromalidae 021	Parasitoid	1		1	0.01 ± 0.01	0	0.06 ± 0.06	0	0	0	0	0	0	0	0	0	0	0	0	0
Insecta	Hymenoptera	Pteromalidae				Pteromalidae 022	Parasitoid	1		1	0.01 ± 0.01	0	0	0	0	0	0	0	0	0	0	0	0	0	0	0.06 ± 0.06
Insecta	Hymenoptera	Pteromalidae				Pteromalidae 023	Parasitoid	1		3	0.02 ± 0.01	0	0.06 ± 0.06	0	0	0	0	0	0	0	0	0	0	0	0	0.12 ± 0.08
Insecta	Hymenoptera	Pteromalidae				Pteromalidae 027	Parasitoid	1		2	0.01 ± 0.01	0	0	0	0	0	0	0.04 ± 0.04	0	0	0.10 ± 0.10	0	0	0	0	0
Insecta	Hymenoptera	Pteromalidae				Pteromalidae 030	Parasitoid	1		1	0.01 ± 0.01	0	0	0	0	0	0	0	0	0	0	0	0	0	0	0.06 ± 0.06
Insecta	Hymenoptera	Pteromalidae				Pteromalidae 031	Parasitoid	1		1	0.01 ± 0.01	0	0	0	0	0	0	0	0	0	0.05 ± 0.05	0	0	0	0	0
Insecta	Hymenoptera	Pteromalidae				Pteromalidae 041	Parasitoid	1		1	0.01 ± 0.01	0	0	0	0.05 ± 0.05	0	0	0	0	0	0	0	0	0	0	0
Insecta	Hymenoptera	Pteromalidae				Pteromalidae 044	Parasitoid		1	1	0.01 ± 0.01	0	0	0	0	0	0	0	0	0	0	0	0	0	0	0.06 ± 0.06
Insecta	Hymenoptera	Scelionidae	Scelioninae	Baeus		Scelionidae 006	Parasitoid		1	1	0.01 ± 0.01	0.10 ± 0.10	0	0	0	0	0	0	0	0	0	0	0	0	0	0
Insecta	Hymenoptera	Scelionidae	Scelioninae	Calliscelio		Scelionidae 013	Parasitoid		1	2	0.01 ± 0.01	0	0	0	0.05 ± 0.05	0	0.08 ± 0.08	0	0	0	0.05 ± 0.05	0	0	0	0	0
Insecta	Hymenoptera	Scelionidae	Teleasinae	Trimorus		Scelionidae 009	Parasitoid	1	1	3	0.02 ± 0.01	0	0.06 ± 0.06	0	0	0	0	0	0	0.04 ± 0.04	0	0	0	0.17 ± 0.17	0	0
Insecta	Hymenoptera	Scelionidae	Teleasinae	Trimorus		Scelionidae 017	Parasitoid	1		6	0.04 ± 0.03	0.10 ± 0.10	0	0	0.05 ± 0.05	0	0.08 ± 0.08	0	0	0	0	0	0	0.17 ± 0.17	0	0.24 ± 0.24
Insecta	Hymenoptera	Scelionidae	Telenominae	Eumicrosoma		Scelionidae 019	Parasitoid	1		2	0.01 ± 0.01	0.10 ± 0.10	0	0	0	0	0	0.19 ± 0.16	0	0.04 ± 0.04	0	0	0	0.17 ± 0.17	0	0
Insecta	Hymenoptera	Scelionidae	Telenominae			Scelionidae 005	Parasitoid	1	1	8	0.05 ± 0.02	0	0	0	0	0	0	0.04 ± 0.04	0	0.08 ± 0.06	0.05 ± 0.05	0	0	0	0.25 ± 0.25	0.24 ± 0.14
Insecta	Hymenoptera	Scelionidae				Scelionidae 004	Parasitoid	1		1	0.01 ± 0.01	0	0	0	0	0	0	0.08 ± 0.05	0	0	0	0.09 ± 0.09	0	0	0	0
Insecta	Hymenoptera	Scelionidae				Scelionidae 007	Parasitoid	1		1	0.01 ± 0.01	0	0	0	0	0	0	0	0	0	0	0	0	0.17 ± 0.17	0	0
Insecta	Hymenoptera	Scelionidae				Scelionidae 008	Parasitoid	1		8	0.05 ± 0.03	0	0.06 ± 0.06	0	0	0	0	0	0	0	0.10 ± 0.07	0	0.08 ± 0.08	0	0	0.29 ± 0.29
Insecta	Hymenoptera	Scelionidae				Scelionidae 014	Parasitoid	1	1	2	0.01 ± 0.01	0	0	0	0	0	0	0.12 ± 0.08	0	0	0.10 ± 0.07	0	0	0	0	0
Insecta	Hymenoptera	Scelionidae				Scelionidae 015	Parasitoid		1	2	0.01 ± 0.01	0	0	0	0	0	0	0	0	0	0	0.09 ± 0.09	0.08 ± 0.08	0	0	0
Insecta	Hymenoptera	Scelionidae				Scelionidae 016	Parasitoid	1	1	8	0.05 ± 0.02	0	0.06 ± 0.06	0.17 ± 0.17	0.14 ± 0.07	0.50 ± 0.50	0.23 ± 0.12	0	0	0	0.05 ± 0.05	0	0	0	0	0.06 ± 0.06
Insecta	Hymenoptera	Scelionidae				Scelionidae 020	Parasitoid	1		1	0.01 ± 0.01	0	0	0	0	0	0	0.04 ± 0.04	0	0	0	0.09 ± 0.09	0	0	0	0
Insecta	Hymenoptera	Scelionidae				Scelionidae 023	Parasitoid	1		2	0.01 ± 0.01	0	0	0	0	0	0	0.04 ± 0.04	0	0	0	0	0.08 ± 0.08	0	0	0.06 ± 0.06
Insecta	Hymenoptera	Scelionidae				Scelionidae 024	Parasitoid	1		2	0.01 ± 0.01	0	0	0	0	0	0	0.12 ± 0.08	0	0	0.05 ± 0.05	0	0	0	0	0.06 ± 0.06
Insecta	Hymenoptera	Scelionidae				Scelionidae 025	Parasitoid	1		1	0.01 ± 0.01	0	0	0	0	0	0	0	0	0	0	0	0	0	0	0.06 ± 0.06
Insecta	Hymenoptera	Scelionidae				Scelionidae 026	Parasitoid	1		27	0.17 ± 0.05	0	0.11 ± 0.08	0.17 ± 0.17	0.41 ± 0.19	0	0	0	0.25 ± 0.25	0.08 ± 0.06	0.10 ± 0.10	0.45 ± 0.45	0.33 ± 0.19	0	0	0.06 ± 0.06
Insecta	Hymenoptera	Scelionidae				Scelionidae 029	Parasitoid	1		1	0.01 ± 0.01	0	0	0	0	0	0	0	0	0	0	0	0	0.17 ± 0.17	0	0
Insecta	Hymenoptera	Scelionidae				Scelionidae 030	Parasitoid	1		2	0.01 ± 0.01	0	0	0	0.09 ± 0.06	0	0	0.04 ± 0.04	0	0	0	0	0	0	0	0
Insecta	Hymenoptera	Sierolomorphidae	n/a	Sierolomorpha		Sierolomorphidae 001	Parasitoid	1		1	0.01 ± 0.01	0	0	0	0	0	0	0.04 ± 0.04	0	0	0	0	0	0	0	0.06 ± 0.06
Insecta	Hymenoptera	Sphecidae	Ammophilinae	Ammophila		Sphecidae 001	Predator	1		4	0.03 ± 0.01	0	0	0	0	0	0	0	0.25 ± 0.25	0.08 ± 0.06	0.05 ± 0.05	0	0	0	0	0.06 ± 0.06
Insecta	Hymenoptera	Tenthredinidae				Tenthredinidae 001	Herbivore	1		3	0.02 ± 0.01	0	0	0	0	0	0	0.27 ± 0.14	0	0	0.10 ± 0.10	0	0	0	0	0
Insecta	Hymenoptera	Tenthredinidae				Tenthredinidae 002	Herbivore	1		1	0.01 ± 0.01	0	0	0	0	0	0	0	0	0	0	0.09 ± 0.09	0	0	0	0
Insecta	Hymenoptera	Torymidae				Torymidae 002	Parasitoid	1		15	0.09 ± 0.04	0	0	0	0	0.50 ± 0.50	0	0.04 ± 0.04	0	0.13 ± 0.09	0.10 ± 0.07	0.36 ± 0.36	0	0	0	0.06 ± 0.06
Insecta	Hymenoptera	Trichogrammatidae	Trichogrammatinae	Trichogramma		Trichogrammatidae 001	Parasitoid	1		8	0.05 ± 0.03	0	0	0	0	0	0	0.04 ± 0.04	0	0.29 ± 0.21	0	0	0	0	0	0.06 ± 0.06
Insecta	Hymenoptera	Trichogrammatidae				Trichogrammatidae 002	Parasitoid	1		1	0.01 ± 0.01	0	0	0	0	0	0	0	0	0	0	0	0	0	0	0
Insecta	Hymenoptera	Trichogrammatidae				Trichogrammatidae 003	Parasitoid	1		1	0.01 ± 0.01	0	0	0	0	0	0	0.08 ± 0.05	0	0	0	0	0	0	0	0
Insecta	Hymenoptera	Trichogrammatidae				Trichogrammatidae 004	Parasitoid	1		1	0.01 ± 0.01	0	0	0	0	0	0	0	0	0	0.05 ± 0.05	0	0	0	0	0
Insecta	Hymenoptera	Trichogrammatidae				Trichogrammatidae 005	Parasitoid	1		2	0.01 ± 0.01	0	0	0	0	0	0	0.04 ± 0.04	0	0	0.05 ± 0.05	0	0	0	0	0
Insecta	Hymenoptera	Trichogrammatidae				Trichogrammatidae 006	Parasitoid	1		17	0.11 ± 0.08	0	0	0.17 ± 0.17	0.09 ± 0.91	0	0.15 ± 0.15	0	0	0	0	0.18 ± 0.18	0	0	0	0.71 ± 0.71
Insecta	Hymenoptera	Trichogrammatidae				Trichogrammatidae 007	Parasitoid	1		3	0.02 ± 0.01	0	0.06 ± 0.06	0	0	0	0	0	0	0	0.05 ± 0.05	0.09 ± 0.09	0	0	0.25 ± 0.25	0
Insecta	Hymenoptera	Trichogrammatidae				Trichogrammatidae 008	Parasitoid	1		1	0.01 ± 0.01	0	0	0	0	0	0	0	0	0	0	0.09 ± 0.09	0	0	0	0
Insecta	Hymenoptera	Trichogrammatidae				Trichogrammatidae 009	Parasitoid	1		113	0.71 ± 0.60	0	0	0	0.05 ± 0.05	0	0.08 ± 0.08	0	0.25 ± 0.25	0.13 ± 0.07	0	0.09 ± 0.09	7.92 ± 7.92	0	0.25 ± 0.25	0.65 ± 0.41
Insecta	Hymenoptera	Trichogrammatidae				Trichogrammatidae 010	Parasitoid	1		1	0.01 ± 0.01	0	0	0	0	0	0	0	0	0.04 ± 0.04	0	0	0	0	0	0
Insecta	Hymenoptera	Trichogrammatidae				Trichogrammatidae 011	Parasitoid	1		3	0.02 ± 0.01	0	0	0	0	0	0	0	0	0	0	0.09 ± 0.09	0.17 ± 0.17	0	0	0
Insecta	Hymenoptera	Trichogrammatidae				Trichogrammatidae 013	Parasitoid	1		1	0.01 ± 0.01	0	0	0	0	0	0	0.19 ± 0.12	0	0	0	0.09 ± 0.09	0	0	0	0
Insecta	Hymenoptera	Vespidae				Vespidae 001	Predator	1		1	0.01 ± 0.01	0	0	0	0	0	0	0.08 ± 0.08	0	0	0	0	0	0.17 ± 0.17	0	0
Insecta	Lepidoptera	Blastobasidae				Blastobasidae 002	Pollinator	1		16	0.10 ± 0.04	0	0	0.67 ± 0.49	0.18 ± 0.18	1.00 ± 0.71	0.31 ± 0.31	0.35 ± 0.17	0	0	0.10 ± 0.10	0	0	0	0	0.12 ± 0.08
Insecta	Lepidoptera	Blastobasidae				Blastobasidae 003	Pollinator	1		3	0.02 ± 0.01	0	0	0	0.05 ± 0.05	0	0.08 ± 0.08	1.46 ± 0.91	0	0	0	0	0	0	0	0.12 ± 0.12
Insecta	Lepidoptera	Coleophoridae				Coleophoridae 001	Pollinator	1	1	28	0.18 ± 0.05	0.30 ± 0.21	0.06 ± 0.06	0	0.36 ± 0.24	1.00 ± 1.00	0.08 ± 0.08	0.46 ± 0.35	0.50 ± 0.50	0.04 ± 0.04	0.05 ± 0.05	0.36 ± 0.20	0	0.17 ± 0.17	0	0.24 ± 0.11
Insecta	Lepidoptera	Coleophoridae				Coleophoridae 002	Pollinator	1		46	0.29 ± 0.15	0	0	0.33 ± 0.33	0.09 ± 0.06	0.25 ± 0.25	0.15 ± 0.10	0.15 ± 0.12	0	0	0	0.27 ± 0.19	0	0.17 ± 0.17	0	0.12 ± 0.08
Insecta	Lepidoptera	Coleophoridae				Coleophoridae 003	Pollinator	1		13	0.08 ± 0.06	0	0	0	0	0	0	0	0	0	0.05 ± 0.05	0.09 ± 0.09	0	0	0	0.12 ± 0.12
Insecta	Lepidoptera	Coleophoridae				Coleophoridae 004	Pollinator	1		14	0.09 ± 0.04	0.10 ± 0.10	0	0	0.05 ± 0.05	0	0	0	1.25 ± 1.25	0.04 ± 0.04	0	0.27 ± 0.27	0	0	0	0.18 ± 0.18
Insecta	Lepidoptera	Coleophoridae				Coleophoridae 006	Pollinator	1		3	0.02 ± 0.01	0	0	0	0.09 ± 0.91	0	0	0	0	0	0	0	0.08 ± 0.08	0	0	0
Insecta	Lepidoptera	Cosmopterigidae				Cosmopterigidae 001	Predator	1		25	0.16 ± 0.08	0	0.06 ± 0.06	0	0.41 ± 0.28	0	0	0.04 ± 0.04	0.50 ± 0.29	0	0	1.18 ± 0.92	0	0	0	0
Insecta	Lepidoptera	Crambidae				Crambidae 001	Herbivore	1		3	0.02 ± 0.01	0	0	0	0	0	0	0	0	0	0	0.18 ± 0.12	0	0	0	0
Insecta	Lepidoptera	Crambidae				Crambidae 002	Herbivore	1		2	0.01 ± 0.01	0	0	0	0.05 ± 0.05	0	0.08 ± 0.08	0.08 ± 0.05	0	0	0	0	0	0	0	0
Insecta	Lepidoptera	Crambidae				Crambidae 007	Herbivore	1		1	0.01 ± 0.01	0	0	0	0	0	0	0.04 ± 0.04	0	0	0	0.09 ± 0.09	0	0	0	0
Insecta	Lepidoptera	Erebidae				Erebidae 001	Pollinator		1	5	0.03 ± 0.01	0.10 ± 0.10	0.06 ± 0.06	0	0.05 ± 0.05	0	0.08 ± 0.08	0	0	0	0.10 ± 0.07	0	0	0	0	0.06 ± 0.06
Insecta	Lepidoptera	Erebidae				Erebidae 002	Pollinator		1	1	0.01 ± 0.01	0	0	0	0	0.25 ± 0.25	0	0.04 ± 0.04	0	0	0	0	0	0	0	0
Insecta	Lepidoptera	Gelechioidea				Gelechiidae 002	Pollinator		1	7	0.04 ± 0.02	0.10 ± 0.10	0	0.17 ± 0.17	0	0	0	0.19 ± 0.10	0	0	0.05 ± 0.05	0	0	0	0.25 ± 0.25	0.12 ± 0.08
Insecta	Lepidoptera	Gelechioidea				Tineidae 001	Pollinator		1	7	0.04 ± 0.02	0.10 ± 0.10	0	0.17 ± 0.17	0.05 ± 0.05	0	0.08 ± 0.08	0	0	0.04 ± 0.04	0.05 ± 0.05	0	0	0	0	0.06 ± 0.06
Insecta	Lepidoptera	Hydropsychidae				Hydropsychidae 001	Pollinator		1	10	0.06 ± 0.02	0.10 ± 0.10	0	0	0	0.50 ± 0.50	0	0.08 ± 0.08	0	0	0	0	0	0	0	0.24 ± 0.14
Insecta	Lepidoptera	Lycaenidae				Lycaenidae 002	Pollinator	1		1	0.01 ± 0.01	0	0	0	0	0	0	0	0	0	0	0.09 ± 0.09	0	0	0	0
Insecta	Lepidoptera	Nepticulidae				Nepticulidae 001	Herbivore	1		10	0.06 ± 0.03	0	0.11 ± 0.11	0	0	0	0	0.04 ± 0.04	0	0	0.10 ± 0.10	0	0	0	0	0.47 ± 0.47
Insecta	Lepidoptera	Noctuidae				Noctuidae 001	Pollinator		1	1	0.01 ± 0.01	0.10 ± 0.10	0	0	0	0	0	0	0	0	0	0	0	0	0	0
Insecta	Lepidoptera	Noctuidae				Noctuidae 002	Pollinator		1	1	0.01 ± 0.01	0	0	0	0	0	0	0	0	0	0	0	0	0	0	0
Insecta	Lepidoptera	Opostegidae				Opostegidae 001	Herbivore	1		1	0.01 ± 0.01	0	0	0	0	0	0	0.31 ± 0.14	0	0	0	0.09 ± 0.09	0	0	0	0
Insecta	Lepidoptera	Phryganeidae				Phryganeidae 001	Pollinator		1	2	0.01 ± 0.01	0	0	0	0.09 ± 0.06	0	0.15 ± 0.10	0.23 ± 0.10	0	0	0	0	0	0	0	0
Insecta	Lepidoptera	Plutellidae	Plutellinae	Plutella	xylostella	Plutellidae 001	Pest	1		96	0.60 ± 0.40	0	4.11 ± 3.48	0.50 ± 0.50	0.32 ± 0.24	0	0.54 ± 0.40	0	0	0.04 ± 0.04	0.33 ± 0.17	0.09 ± 0.09	0	0.17 ± 0.17	0	0.24 ± 0.14
Insecta	Lepidoptera	Pyralidae				Pyralidae 001	Herbivore	1		47	0.30 ± 0.11	0.20 ± 0.20	0	0	0.14 ± 0.10	0	0.23 ± 0.17	0	0.25 ± 0.25	0.08 ± 0.08	0.05 ± 0.05	3.00 ± 1.31	0	0.33 ± 0.33	0	0.18 ± 0.10
Insecta	Lepidoptera	Pyralidae				Pyralidae 002	Herbivore	1		1	0.01 ± 0.01	0	0	0	0	0	0	0	0	0	0	0.09 ± 0.09	0	0	0	0
Insecta	Lepidoptera	Pyralidae				Pyralidae 004	Herbivore	1		9	0.06 ± 0.03	0	0	0	0.23 ± 0.23	0	0.38 ± 0.38	0	0.50 ± 0.50	0.04 ± 0.04	0	0	0	0	0	0.06 ± 0.06
Insecta	Lepidoptera	Pyralidae				Pyralidae 010	Herbivore	1		5	0.03 ± 0.02	0	0	0	0.23 ± 0.16	0	0	2.04 ± 1.77	0	0	0	0	0	0	0	0
Insecta	Lepidoptera	Pyralidae				Pyralidae 015	Herbivore	1		1	0.01 ± 0.01	0	0	0.17 ± 0.17	0	0	0	0.08 ± 0.05	0	0	0	0	0	0	0	0
Insecta	Lepidoptera	Tortricidae				Tortricidae 001	Herbivore	1	1	65	0.41 ± 0.29	0.10 ± 0.10	3.00 ± 3.00	0	0.14 ± 0.07	0	0.23 ± 0.12	0.12 ± 0.06	0	0	2.48 ± 2.19	0	0	0	0	0.35 ± 0.24
Insecta	Lepidoptera	Tortricidae				Tortricidae 002	Herbivore	1		12	0.08 ± 0.06	0	0	0	0.05 ± 0.05	0	0	0.23 ± 0.08	0	0	0	0	0	1.50 ± 1.50	0	0.06 ± 0.06
Insecta	Lepidoptera	Tortricidae				Tortricidae 003	Herbivore	1		10	0.06 ± 0.02	0.10 ± 0.10	0.06 ± 0.06	0	0	0.25 ± 0.25	0	0.08 ± 0.05	0	0.08 ± 0.06	0.05 ± 0.05	0.27 ± 0.14	0	0	0	0
Insecta	Neuroptera	Chrysopidae	Chrysopinae	Chrysopa		Chrysopidae 001	Predator	1		22	0.14 ± 0.03	0	0.11 ± 0.08	0.33 ± 0.33	0.14 ± 0.07	0	0.15 ± 0.10	0.04 ± 0.04	0	0.21 ± 0.08	0.24 ± 0.10	0	0.08 ± 0.08	0	0.50 ± 0.50	0.06 ± 0.06
Insecta	Neuroptera	Chrysopidae	Chrysopinae	Chrysoperla		Chrysopidae 002	Predator	1		9	0.06 ± 0.02	0	0.11 ± 0.08	0	0.14 ± 0.07	0	0.15 ± 0.10	0	0	0.04 ± 0.04	0.05 ± 0.05	0	0	0.17 ± 0.17	0	0.06 ± 0.06
Insecta	Neuroptera	Coniopterygidae				Coniopterygidae 001	Unknown	1		2	0.01 ± 0.01	0	0	0	0	0	0	0.27 ± 0.20	0.25 ± 0.25	0	0.05 ± 0.05	0.09 ± 0.09	0	0	0	0
Insecta	Odonata	Coenagrionidae	Coenagrioninae	Enallagma		Coenagrionidae 007	Predator	1		1	0.01 ± 0.01	0	0	0	0.05 ± 0.05	0	0	0.08 ± 0.05	0	0	0	0	0	0	0	0
Insecta	Odonata	Coenagrionidae	Coenagrioninae	Nehalennia	irene	Coenagrionidae 002	Predator	1		15	0.09 ± 0.04	0	0.06 ± 0.06	0	0	0	0	0	0	0	0.33 ± 0.24	0.36 ± 0.20	0	0	0	0.24 ± 0.11
Insecta	Odonata	Coenagrionidae				Coenagrionidae 001	Predator	1		30	0.19 ± 0.05	0	0.17 ± 0.12	0	0.09 ± 0.91	0	0.15 ± 0.15	0.35 ± 0.16	0.25 ± 0.25	0.29 ± 0.15	0.10 ± 0.07	0.45 ± 0.28	0.25 ± 0.25	0	0	0.41 ± 0.17
Insecta	Odonata	Coenagrionidae				Coenagrionidae 003	Unknown	1		1	0.01 ± 0.01	0	0	0.17 ± 0.17	0	0	0	0.04 ± 0.04	0	0	0	0	0	0	0	0
Insecta	Odonata	Lestidae				Lestidae 001	Predator	1		32	0.20 ± 0.05	0.10 ± 0.10	0.06 ± 0.06	0	0	0.75 ± 0.75	0	0	0	0.13 ± 0.09	0.19 ± 0.11	0.91 ± 0.58	0	0.17 ± 0.17	0	0.41 ± 0.21
Insecta	Odonata	Libellulidae	Sympetrinae	Sympetrum		Libellulidae 001	Predator	1		2	0.01 ± 0.01	0	0	0	0	0.25 ± 0.25	0	0	0	0.04 ± 0.04	0	0	0	0	0	0
Insecta	Orthoptera	Acrididae	Gomphocerinae	Aeropedellus		Acrididae 024	Herbivore	1		4	0.03 ± 0.02	0	0	0	0.14 ± 0.10	0	0	0	0.25 ± 0.25	0	0	0	0	0	0	0
Insecta	Orthoptera	Acrididae	Gomphocerinae	Eritettix	simplex	Acrididae 005	Herbivore	1		1	0.01 ± 0.01	0.10 ± 0.10	0	0	0	0	0	0	0	0	0	0	0	0	0	0
Insecta	Orthoptera	Acrididae	Gomphocerinae			Acrididae 021	Herbivore	1		1	0.01 ± 0.01	0	0	0	0	0	0	0.08 ± 0.05	0	0.04 ± 0.04	0	0	0	0	0	0
Insecta	Orthoptera	Acrididae	Melanoplinae	Hesperotettix	speciosus	Acrididae 016	Herbivore	1		1	0.01 ± 0.01	0	0	0	0	0	0	1.38 ± 0.82	0	0	0	0	0	0	0	0.06 ± 0.06
Insecta	Orthoptera	Acrididae	Melanoplinae	Melanoplus	bivittatus	Acrididae 004	Herbivore	1		22	0.14 ± 0.06	0.10 ± 0.10	0	0	0.23 ± 0.23	0	0	0.31 ± 0.20	1.50 ± 1.50	0.08 ± 0.06	0.05 ± 0.05	0	0	0	0	0.35 ± 0.24
Insecta	Orthoptera	Acrididae	Melanoplinae	Melanoplus	borealis	Acrididae 001	Herbivore	1		517	3.25 ± 1.49	20.80 ± 17.61	1.56 ± 1.44	0	0.23 ± 0.23	1.25 ± 1.25	0.15 ± 0.15	0	5.50 ± 2.60	1.54 ± 1.46	0.43 ± 0.20	0	0.25 ± 0.25	1.83 ± 1.64	1.00 ± 1.00	1.47 ± 0.96
Insecta	Orthoptera	Acrididae	Melanoplinae	Melanoplus	bruneri	Acrididae 003	Herbivore	1		19	0.12 ± 0.04	0.20 ± 0.20	0.11 ± 0.08	0.17 ± 0.17	0.14 ± 0.10	0.25 ± 0.25	0	0	1.75 ± 1.18	0	0.29 ± 0.24	0	0	0	0	0.12 ± 0.12
Insecta	Orthoptera	Acrididae	Melanoplinae	Melanoplus	confusus	Acrididae 026	Herbivore	1		1	0.01 ± 0.01	0	0	0	0	0	0	3.58 ± 1.81	0.25 ± 0.25	0	0	0	0	0	0	0
Insecta	Orthoptera	Acrididae	Melanoplinae	Melanoplus	differentialis	Acrididae 011	Herbivore	1		4	0.03 ± 0.02	0	0	0	0.09 ± 0.91	0	0	0	0	0	0	0.09 ± 0.09	0	0	0	0.06 ± 0.06
Insecta	Orthoptera	Acrididae	Melanoplinae	Melanoplus	femurrubrum	Acrididae 008	Herbivore	1		269	1.69 ± 0.41	3.00 ± 3.00	0.11 ± 0.11	0.33 ± 0.33	1.77 ± 1.09	0	1.92 ± 1.68	0	3.00 ± 3.00	0.63 ± 0.32	1.48 ± 1.08	1.91 ± 1.00	0.08 ± 0.08	5.00 ± 5.00	1.25 ± 1.25	6.47 ± 2.35
Insecta	Orthoptera	Acrididae	Melanoplinae	Melanoplus	huroni	Acrididae 019	Herbivore	1		20	0.13 ± 0.05	0	0	1.00 ± 0.63	0	0	0	0	1.75 ± 1.44	0	0	0.27 ± 0.27	0.33 ± 0.26	0	0	0
Insecta	Orthoptera	Acrididae	Melanoplinae	Melanoplus	packardii	Acrididae 028	Herbivore	1		1	0.01 ± 0.01	0	0	0	0	0	0	0.69 ± 0.34	0.25 ± 0.25	0	0	0	0	0	0	0
Insecta	Orthoptera	Acrididae	Melanoplinae	Melanoplus	rusticus	Acrididae 032	Herbivore	1		11	0.07 ± 0.04	0	0.06 ± 0.06	0.83 ± 0.83	0.14 ± 0.10	0	0	0.08 ± 0.08	0	0	0	0.18 ± 0.18	0	0	0	0
Insecta	Orthoptera	Acrididae	Melanoplinae	Melanoplus	sp. 1	Acrididae 002	Herbivore	1		98	0.62 ± 0.29	3.80 ± 2.69	0.17 ± 0.17	0	0.09 ± 0.91	1.25 ± 1.25	0.38 ± 0.38	0	3.50 ± 2.18	7.42 ± 6.35	0.57 ± 0.36	0	0	0	0	0.12 ± 0.08
Insecta	Orthoptera	Acrididae	Melanoplinae	Melanoplus	sp. 2	Acrididae 023	Herbivore	1		14	0.09 ± 0.04	0	0	0	0.27 ± 0.20	0	0	0.38 ± 0.38	0.25 ± 0.25	0.04 ± 0.04	0	0	0.50 ± 0.36	0	0	0
Insecta	Orthoptera	Acrididae	Melanoplinae	Melanoplus	sp. 3	Acrididae 030	Herbivore	1		21	0.13 ± 0.07	0	0	0.33 ± 0.33	0.32 ± 0.27	0	0	0.19 ± 0.16	0	0.04 ± 0.04	0	0.91 ± 0.91	0.08 ± 0.08	0	0	0
Insecta	Orthoptera	Acrididae	Melanoplinae			Acrididae 020	Herbivore	1		12	0.08 ± 0.06	0	0	0	0	0	0	0.04 ± 0.04	0	0.04 ± 0.04	0	0	0.92 ± 0.83	0	0	0
Insecta	Orthoptera	Acrididae	Oedipodinae	Chortophaga		Acrididae 006	Herbivore	1		10	0.06 ± 0.03	0	0	0	0.18 ± 0.13	0	0.15 ± 0.15	1.15 ± 1.15	0	0	0.05 ± 0.05	0.09 ± 0.09	0	0	0	0.24 ± 0.24
Insecta	Orthoptera	Acrididae	Oedopodinae	Chortophaga	viridifasciata	Acrididae 010	Herbivore	1		7	0.04 ± 0.03	0	0	0	0.18 ± 0.18	0	0	0.04 ± 0.04	0.50 ± 0.50	0	0	0	0	0	0	0.06 ± 0.06
Insecta	Orthoptera	Acrididae	Oedopodinae	Encoptolophus	costalis	Acrididae 017	Herbivore	1		31	0.19 ± 0.19	3.00 ± 3.00	0	0	0.05 ± 0.05	0	0.08 ± 0.08	0.15 ± 0.15	0	0	0	0	0	5.00 ± 5.00	0	0
Insecta	Orthoptera	Acrididae	Oedopodinae			Acrididae 009	Herbivore	1		3	0.02 ± 0.01	0	0.06 ± 0.06	0	0	0	0	0	0	0	0	0	0	0	0	0.12 ± 0.08
Insecta	Orthoptera	Acrididae				Acrididae 025	Herbivore	1		41	0.26 ± 0.10	0	0	2.67 ± 1.61	0.68 ± 0.46	0	0	0.04 ± 0.04	0	0.04 ± 0.04	0	0.27 ± 0.19	0.50 ± 0.34	0	0	0
Insecta	Orthoptera	Acrididae				Acrididae 029	Herbivore	1		1	0.01 ± 0.01	0	0	0	0	0	0	0.08 ± 0.05	0.25 ± 0.25	0	0	0	0	0	0	0
Insecta	Orthoptera	Tetrigidae				Tetrigidae 001	Herbivore	1		1	0.01 ± 0.01	0	0	0	0	0	0	0	0.25 ± 0.25	0	0.05 ± 0.05	0	0	0	0	0
Insecta	Orthoptera	Tettigoniidae	Conocephalinae	Conocephalus	fasciatus	Tettigoniidae 002	Herbivore	1		18	0.11 ± 0.08	0	0	0	0	0	0	0	0	0	0	1.09 ± 1.09	0	0	0	0.29 ± 0.24
Insecta	Orthoptera	Tettigoniidae	Conocephalinae	Conocephalus	nemoralis	Tettigoniidae 003	Herbivore	1		2	0.01 ± 0.01	0	0	0	0	0	0	0	0	0.04 ± 0.04	0	0.09 ± 0.09	0	0	0	0
Insecta	Orthoptera	Tettigoniidae	Conocephalinae	Conocephalus	strictus	Tettigoniidae 001	Herbivore	1		3	0.02 ± 0.01	0	0	0	0	0	0	0	0	0	0	0.18 ± 0.12	0	0	0	0.06 ± 0.06
Insecta	Orthoptera	Tettigoniidae	Conocephalinae	Orchelimum	gladiator	Tettigoniidae 005	Herbivore	1		6	0.04 ± 0.02	0.10 ± 0.10	0	0	0	0	0		0	0.13 ± 0.09	0	0.09 ± 0.09	0	0	0	0.06 ± 0.06
Insecta	Orthoptera	Tettigoniidae	Conocephalinae			Tettigoniidae 006	Herbivore	1		1	0.01 ± 0.01	0	0	0	0.05 ± 0.05	0	0		0	0	0	0	0	0	0	0
Insecta	Psocoptera	Lachesillidae	Lachesillinae	Lachesilla	sp. 1	Lachesillidae 001	Detritivore	1	1	8	0.05 ± 0.02	0	0.11 ± 0.08	0.17 ± 0.17	0	0		0.04 ± 0.04	0		0.05 ± 0.05	0.09 ± 0.09	0.08 ± 0.08	0.17 ± 0.17	0	0
Insecta	Psocoptera	Lachesillidae	Lachesillinae	Lachesilla	sp. 2	Lachesillidae 002	Detritivore	1		1	0.01 ± 0.01	0	0	0	0.05 ± 0.05	0		1.04 ± 0.37	0		0	0	0	0	0	0
Insecta	Psocoptera	Psocidae				Psocidae 001	Detritivore		1	1	0.01 ± 0.01	0	0	0	0	0	0.08 ± 0.08	0.04 ± 0.04	0	0.04 ± 0.04	0	0	0	0	0	0.06 ± 0.06
Insecta	Thysanoptera					Thysanoptera (all thrips combined)	Herbivore		1	108	0.68 ± 0.15	0.10 ± 0.10	1.06 ± 0.42	0.17 ± 0.17	0.32 ± 0.14	0.75 ± 0.75	0.54 ± 0.22		0	0.54 ± 0.38	0.90 ± 0.34	1.00 ± 0.30	0.25 ± 0.18	0.33 ± 0.33	2.25 ± 1.93	1.47 ± 0.96
Insecta	Trichoptera	Leptoceridae				Leptoceridae 001	Unknown	1		2	0.01 ± 0.01	0	0	0	0	0	0		0	0	0.05 ± 0.05	0	0.08 ± 0.08	0	0	0
Symphyla	N/A	Scolopendrellidae				Scolopendrellidae 001	Predator	1	1	47	0.30 ± 0.10	0	0.06 ± 0.06	0.17 ± 0.17	0.09 ± 0.06	0	0.08 ± 0.08	0.92 ± 0.85	2.00 ± 1.68	0.38 ± 0.24	0.71 ± 0.49	1.18 ± 0.82	0.08 ± 0.08	0	0	0.24 ± 0.24
Symphyla	N/A	Scutigerellidae				Scutigerellidae 001	Predator	1	1	87	0.55 ± 0.22	0	0.78 ± 0.78	0	0.55 ± 0.26	0	0.85 ± 0.42	0.62 ± 0.54	0	0	0.10 ± 0.10	2.45 ± 1.88	0.42 ± 0.42	0	0	1.59 ± 1.31
Symphyla						Symphyla	Detritivore		1	70	0.44 ± 0.17	0.30 ± 0.21	0.78 ± 0.78	0.67 ± 0.49	0.45 ± 0.32	0.25 ± 0.25	0.77 ± 0.53	0	0	0.04 ± 0.04	2.24 ± 1.16	0	0	0	0	0.18 ± 0.13
[truncated: 9 more columns]

## Sheet: Readme tab
Column F
If there was more than one un-named species for a genus, a numerical designation was provided (e.g, sp. 1, sp. 2)
Column G
These voucher numbers refer to the accessions available in Bugbox (https://bugbox.ecdysis.bio). Ordering of these voucher numbers is: If the species has an Order, Family, Genus, and Species, these take precedence over the Accession chronology. When these are exhausted, the numerical voucher system takes precedence.
Column H
Trophic guild of the taxa, to our best ability to designate this
Column I
This column indicates whether the OTU was collected in the sweep samples
Column J
This column indicates whether the OTU was collected in the soil samples
Column K
The total number of specimens collected for a given OTU
Column L
The mean (SEM) number of specimens collected per field
Columns M-AA
Crop specific abundances (mean SEM). The number of fields sampled is indicated in the column header
